# Supplementary material for: Network integration of multi-tumour omics data suggests novel targeting strategies
Source: Nat Commun. 2018 Oct 30;9:4514. doi: 10.1038/s41467-018-06992-7 (PMC6207774; doi:10.1038/s41467-018-06992-7)
Supplement: Supplementary file 4 — Supplementary Data 1 [file 41467_2018_6992_MOESM4_ESM.xlsx]

## Sheet: Sheet1
Multivariate Survival Analysis performed separately in each tumor dataset. Coef: regression coefficient; se(coef): standard error of the regression coefficient; z: wald statistic value; N: number of patients; ‘-‘: baseline.
LUSC
Covariate	coef	se(coef)	z	p-value	N
StageIA	-	-	-	-	23
StageIB	-0.00577	0.40292	-0.014	0.98857	61
StageIIA	1.15693	0.62879	1.84	0.06578	7
StageIIB	0.67018	0.46006	1.457	0.14519	27
StageIIIA	0.50467	0.47896	1.054	0.29204	19
StageIIIB	0.83725	0.53851	1.555	0.12	13
StageIV	-0.1244	1.06212	-0.117	0.90676	4
age_initial_diagnosis	0.05006	0.0158	3.168	0.00153
kmeans_cluster	-0.62457	0.26748	-2.335	0.01954
OV
Covariate	coef	se(coef)	z	p-value	N
stageG1	-	-	-	-	6
stageG2	0.00080761	0.00047667	2	0.0902116	78
stageG3	0.00192851	0.00030962	6	4.71e-10	490
stageG4	0.00459625	0.00463061	0.99258	0.320915	1
stageGB	0.00280528	0.00459078	0.611067	0.541155	1
stageGX	0.0028666	0.00195284	1	0.142126	9
age_initial_diagnosis	9.53e-05	1.9e-05	5	5.51e-07
kmeans_cluster	-0.0006886	0.00039984	-2	0.0850381
LUAD
Covariate	coef	se(coef)	z	p-value	N
Stage IA	-	-	-	-	12
Stage IB	1140	1550	0.736	0.462	11
Stage IIB	-19500	45100000	0	1	3
Stage IIIA	23000	30100000	0.001	0.999	3
Stage IV	-21400	71600000	0	1	1
kmeans_cluster	-21400	30100000	-0.001	0.999
age_initial_diagnosis	-55.7	52.3	-1.065	0.287
BRCA
Covariate	coef	se(coef)	z	p-value	N
StageI	-	-	-	-	63
StageIA	-0.007962	0.00263681	-3.01956	0.00253142	37
StageIB	-0.0004949	0.0017949	-0.27574	0.782748	3
StageII	-0.0192027	0.00730034	-2.63038	0.00852887	1
StageIIA	-0.0007984	0.00207518	-0.384725	0.700441	189
StageIIB	-0.0023632	0.00202747	-1.16557	0.24379	122
StageIIIA	0.00036085	0.00245843	0.14678	0.883306	84
StageIIIB	-0.0028385	0.00748859	-0.379045	0.704654	12
StageIIIC	0.0154059	0.00858659	1.79419	0.0727835	22
StageIV	0.00928035	0.007611	1.21933	0.222717	14
StageX	0.00257177	0.00614307	0.418645	0.675475	12
age_initial_diagnosis	0.00011497	5.47e-05	2.10136	0.035609
kmeans_cluster	-0.0002533	0.001241	-0.204107	0.83827
UCEC
Covariate	coef	se(coef)	z	p-value	N
stageG1	-	-	-	-	16
stageG2	18.1791	11126.2	0.0016339	0.998696	9
stageG3	18.8455	11126.2	0.0016938	0.998649	29
age_initial_diagnosis	0.0588372	0.0518534	1.13468	0.256508
kmeans_cluster	0.907001	1.11275	0.815099	0.415016
