# Supplementary material for: Network integration of multi-tumour omics data suggests novel targeting strategies
Source: Nat Commun. 2018 Oct 30;9:4514. doi: 10.1038/s41467-018-06992-7 (PMC6207774; doi:10.1038/s41467-018-06992-7)
Supplement: Supplementary file 5 — Supplementary Data 2 [file 41467_2018_6992_MOESM5_ESM.xlsx]

## Sheet: cluster 1
Gene Ontology Enrichment Analysis for the cluster 1 gene signature
GO biological process complete	Homo sapiens - REFLIST (21002)	upload_1 (25)	upload_1 (fold Enrichment)	FDR
attachment of mitotic spindle microtubules to kinetochore (GO:0051315)	9	3	> 100	1.54E-03
kinetochore organization (GO:0051383)	15	3	> 100	7.08E-03
attachment of spindle microtubules to kinetochore (GO:0008608)	19	3	> 100	1.44E-02
NIK/NF-kappaB signaling (GO:0038061)	86	10	97.68	3.51E-14
sister chromatid cohesion (GO:0007062)	114	10	73.69	5.77E-13
positive regulation of ubiquitin-protein ligase activity involved in regulation of mitotic cell cycle transition (GO:0051437)	77	6	65.46	3.47E-06
stimulatory C-type lectin receptor signaling pathway (GO:0002223)	123	9	61.47	1.30E-10
innate immune response activating cell surface receptor signaling pathway (GO:0002220)	125	9	60.49	1.50E-10
positive regulation of ubiquitin protein ligase activity (GO:1904668)	85	6	59.30	6.23E-06
I-kappaB kinase/NF-kappaB signaling (GO:0007249)	73	5	57.54	2.18E-04
SCF-dependent proteasomal ubiquitin-dependent protein catabolic process (GO:0031146)	73	5	57.54	2.18E-04
positive regulation of protein ubiquitination involved in ubiquitin-dependent protein catabolic process (GO:2000060)	91	6	55.39	9.34E-06
regulation of ubiquitin protein ligase activity (GO:1904666)	94	6	53.62	1.13E-05
positive regulation of ubiquitin-protein transferase activity (GO:0051443)	104	6	48.47	2.06E-05
negative regulation of G2/M transition of mitotic cell cycle (GO:0010972)	88	5	47.73	5.47E-04
regulation of protein ubiquitination involved in ubiquitin-dependent protein catabolic process (GO:2000058)	107	6	47.11	2.44E-05
negative regulation of cell cycle G2/M phase transition (GO:1902750)	90	5	46.67	6.12E-04
negative regulation of ubiquitin-protein ligase activity involved in mitotic cell cycle (GO:0051436)	72	4	46.67	1.41E-02
sister chromatid segregation (GO:0000819)	182	10	46.16	5.93E-11
regulation of ubiquitin-protein ligase activity involved in mitotic cell cycle (GO:0051439)	73	4	46.03	1.49E-02
antigen processing and presentation of exogenous peptide antigen via MHC class I, TAP-dependent (GO:0002479)	76	4	44.21	1.75E-02
negative regulation of ubiquitin protein ligase activity (GO:1904667)	79	4	42.54	2.03E-02
antigen processing and presentation of exogenous peptide antigen via MHC class I (GO:0042590)	79	4	42.54	2.03E-02
anaphase-promoting complex-dependent catabolic process (GO:0031145)	81	4	41.49	2.24E-02
regulation of ubiquitin-protein transferase activity (GO:0051438)	124	6	40.65	5.83E-05
negative regulation of ubiquitin-protein transferase activity (GO:0051444)	85	4	39.53	2.71E-02
T cell receptor signaling pathway (GO:0050852)	155	7	37.94	4.37E-06
antigen processing and presentation of peptide antigen via MHC class I (GO:0002474)	94	4	35.75	4.03E-02
regulation of type I interferon production (GO:0032479)	120	5	35.00	2.52E-03
regulation of G2/M transition of mitotic cell cycle (GO:0010389)	121	5	34.71	2.62E-03
positive regulation of canonical Wnt signaling pathway (GO:0090263)	122	5	34.43	2.73E-03
innate immune response-activating signal transduction (GO:0002758)	227	9	33.31	3.01E-08
nuclear chromosome segregation (GO:0098813)	253	10	33.20	1.53E-09
Fc-epsilon receptor signaling pathway (GO:0038095)	180	7	32.67	1.22E-05
activation of innate immune response (GO:0002218)	234	9	32.31	3.94E-08
regulation of cell cycle G2/M phase transition (GO:1902749)	132	5	31.82	4.01E-03
chromosome segregation (GO:0007059)	294	10	28.57	6.67E-09
positive regulation of proteolysis involved in cellular protein catabolic process (GO:1903052)	177	6	28.48	4.73E-04
Fc receptor signaling pathway (GO:0038093)	245	8	27.43	2.66E-06
positive regulation of protein ubiquitination (GO:0031398)	184	6	27.39	5.94E-04
positive regulation of Wnt signaling pathway (GO:0030177)	155	5	27.10	8.80E-03
positive regulation of cellular protein catabolic process (GO:1903364)	194	6	25.98	8.09E-04
positive regulation of innate immune response (GO:0045089)	298	9	25.37	3.32E-07
positive regulation of protein modification by small protein conjugation or removal (GO:1903322)	202	6	24.95	1.03E-03
negative regulation of mitotic cell cycle phase transition (GO:1901991)	203	6	24.83	1.06E-03
antigen receptor-mediated signaling pathway (GO:0050851)	242	7	24.30	9.24E-05
negative regulation of cell cycle phase transition (GO:1901988)	212	6	23.78	1.36E-03
regulation of mitotic cell cycle phase transition (GO:1901990)	334	9	22.64	9.03E-07
regulation of proteolysis involved in cellular protein catabolic process (GO:1903050)	238	6	21.18	2.67E-03
regulation of cell cycle phase transition (GO:1901987)	359	9	21.06	1.70E-06
regulation of canonical Wnt signaling pathway (GO:0060828)	241	6	20.91	2.87E-03
antigen processing and presentation (GO:0019882)	208	5	20.19	3.67E-02
proteasome-mediated ubiquitin-dependent protein catabolic process (GO:0043161)	295	7	19.93	3.55E-04
proteasomal protein catabolic process (GO:0010498)	302	7	19.47	4.16E-04
positive regulation of defense response (GO:0031349)	391	9	19.34	3.58E-06
regulation of protein ubiquitination (GO:0031396)	262	6	19.24	4.66E-03
regulation of cellular protein catabolic process (GO:1903362)	264	6	19.09	4.87E-03
regulation of innate immune response (GO:0045088)	401	9	18.85	4.47E-06
positive regulation of protein catabolic process (GO:0045732)	269	6	18.74	5.43E-03
immune response-activating cell surface receptor signaling pathway (GO:0002429)	407	9	18.58	5.09E-06
nuclear division (GO:0000280)	275	6	18.33	6.17E-03
negative regulation of cell cycle process (GO:0010948)	276	6	18.26	6.30E-03
negative regulation of mitotic cell cycle (GO:0045930)	281	6	17.94	6.98E-03
regulation of protein modification by small protein conjugation or removal (GO:1903320)	287	6	17.56	7.89E-03
immune response-regulating cell surface receptor signaling pathway (GO:0002768)	437	9	17.30	9.45E-06
organelle fission (GO:0048285)	305	6	16.53	1.12E-02
regulation of Wnt signaling pathway (GO:0030111)	313	6	16.10	1.30E-02
MAPK cascade (GO:0000165)	374	7	15.72	1.76E-03
positive regulation of proteolysis (GO:0045862)	377	7	15.60	1.86E-03
immune response-activating signal transduction (GO:0002757)	505	9	14.97	3.31E-05
signal transduction by protein phosphorylation (GO:0023014)	416	7	14.14	3.59E-03
immune response-regulating signaling pathway (GO:0002764)	536	9	14.11	5.54E-05
cell division (GO:0051301)	482	8	13.94	5.02E-04
positive regulation of cellular catabolic process (GO:0031331)	363	6	13.89	3.04E-02
activation of immune response (GO:0002253)	555	9	13.62	7.48E-05
regulation of mitotic cell cycle (GO:0007346)	575	9	13.15	1.01E-04
mitotic cell cycle process (GO:1903047)	640	10	13.13	1.27E-05
cell cycle process (GO:0022402)	1012	15	12.45	3.09E-10
regulation of cell cycle process (GO:0010564)	610	9	12.39	1.68E-04
ubiquitin-dependent protein catabolic process (GO:0006511)	484	7	12.15	9.85E-03
mitotic cell cycle (GO:0000278)	698	10	12.04	2.90E-05
modification-dependent protein catabolic process (GO:0019941)	490	7	12.00	1.07E-02
modification-dependent macromolecule catabolic process (GO:0043632)	499	7	11.78	1.21E-02
proteolysis involved in cellular protein catabolic process (GO:0051603)	538	7	10.93	1.98E-02
cellular protein catabolic process (GO:0044257)	564	7	10.43	2.70E-02
positive regulation of immune response (GO:0050778)	732	9	10.33	7.98E-04
viral process (GO:0016032)	652	8	10.31	4.97E-03
regulation of defense response (GO:0031347)	753	9	10.04	1.01E-03
cell cycle (GO:0007049)	1341	16	10.02	7.64E-10
response to cytokine (GO:0034097)	771	9	9.81	1.24E-03
symbiosis, encompassing mutualism through parasitism (GO:0044403)	724	8	9.28	1.09E-02
interspecies interaction between organisms (GO:0044419)	760	8	8.84	1.56E-02
chromosome organization (GO:0051276)	1017	10	8.26	1.01E-03
cellular macromolecule catabolic process (GO:0044265)	834	8	8.06	3.11E-02
regulation of cell cycle (GO:0051726)	1067	10	7.87	1.58E-03
protein phosphorylation (GO:0006468)	972	9	7.78	8.64E-03
positive regulation of immune system process (GO:0002684)	1015	9	7.45	1.24E-02
regulation of immune response (GO:0050776)	1023	9	7.39	1.32E-02
single-organism organelle organization (GO:1902589)	1322	11	6.99	1.02E-03
positive regulation of nucleic acid-templated transcription (GO:1903508)	1398	10	6.01	1.88E-02
positive regulation of transcription, DNA-templated (GO:0045893)	1398	10	6.01	1.88E-02
positive regulation of RNA biosynthetic process (GO:1902680)	1399	10	6.00	1.89E-02
intracellular signal transduction (GO:0035556)	1577	11	5.86	6.03E-03
cellular response to stress (GO:0033554)	1596	11	5.79	6.80E-03
positive regulation of RNA metabolic process (GO:0051254)	1451	10	5.79	2.63E-02
positive regulation of nitrogen compound metabolic process (GO:0051173)	2868	14	4.10	6.71E-03
positive regulation of macromolecule metabolic process (GO:0010604)	2946	14	3.99	9.36E-03
positive regulation of cellular metabolic process (GO:0031325)	2970	14	3.96	1.03E-02
positive regulation of metabolic process (GO:0009893)	3181	14	3.70	2.40E-02
response to stress (GO:0006950)	3318	14	3.54	4.01E-02
negative regulation of biological process (GO:0048519)	4806	17	2.97	1.72E-02
regulation of macromolecule metabolic process (GO:0060255)	6080	19	2.63	1.31E-02
cellular macromolecule metabolic process (GO:0044260)	6977	20	2.41	1.83E-02
single-organism process (GO:0044699)	12759	25	1.65	3.32E-02

## Sheet: cluster 2
Gene Ontology Enrichment Analysis for the cluster 2 gene signature
GO biological process complete	Homo sapiens - REFLIST (21002)	upload_1 (28)	upload_1 (fold Enrichment)	FDR
attachment of spindle microtubules to kinetochore involved in meiotic chromosome segregation (GO:0051316)	2	2	> 100	2.93E-02
nucleotide-excision repair involved in interstrand cross-link repair (GO:1901255)	2	2	> 100	2.93E-02
nucleotide-excision repair, preincision complex stabilization (GO:0006293)	21	5	> 100	8.24E-07
UV protection (GO:0009650)	13	3	> 100	6.57E-03
nucleotide-excision repair, DNA incision, 3'-to lesion (GO:0006295)	22	5	> 100	1.04E-06
attachment of spindle microtubules to kinetochore (GO:0008608)	19	3	> 100	2.04E-02
global genome nucleotide-excision repair (GO:0070911)	32	5	> 100	6.71E-06
nucleotide-excision repair, preincision complex assembly (GO:0006294)	29	4	> 100	6.20E-04
nucleotide-excision repair, DNA duplex unwinding (GO:0000717)	22	3	> 100	3.16E-02
nucleotide-excision repair, DNA incision, 5'-to lesion (GO:0006296)	37	5	> 100	1.38E-05
nucleotide-excision repair, DNA damage recognition (GO:0000715)	23	3	97.84	3.61E-02
nucleotide-excision repair, DNA incision (GO:0033683)	40	5	93.76	2.03E-05
negative regulation of telomere maintenance (GO:0032205)	37	4	81.09	1.63E-03
interstrand cross-link repair (GO:0036297)	47	5	79.79	4.52E-05
NIK/NF-kappaB signaling (GO:0038061)	86	5	43.61	8.95E-04
stimulatory C-type lectin receptor signaling pathway (GO:0002223)	123	7	42.69	2.15E-06
innate immune response activating cell surface receptor signaling pathway (GO:0002220)	125	7	42.00	2.40E-06
transcription-coupled nucleotide-excision repair (GO:0006283)	73	4	41.10	2.39E-02
sister chromatid cohesion (GO:0007062)	114	6	39.48	7.44E-05
nucleotide-excision repair (GO:0006289)	114	6	39.48	7.44E-05
positive regulation of ubiquitin-protein ligase activity involved in regulation of mitotic cell cycle transition (GO:0051437)	77	4	38.96	2.95E-02
regulation of telomere maintenance (GO:0032204)	79	4	37.98	3.26E-02
centrosome cycle (GO:0007098)	81	4	37.04	3.60E-02
double-strand break repair via homologous recombination (GO:0000724)	84	4	35.72	4.15E-02
recombinational repair (GO:0000725)	85	4	35.30	4.35E-02
positive regulation of ubiquitin protein ligase activity (GO:1904668)	85	4	35.30	4.35E-02
mitotic nuclear division (GO:0140014)	136	6	33.09	2.10E-04
negative regulation of chromosome organization (GO:2001251)	114	5	32.90	3.57E-03
protein-DNA complex assembly (GO:0065004)	195	8	30.77	1.24E-06
T cell receptor signaling pathway (GO:0050852)	155	6	29.04	4.53E-04
meiotic cell cycle (GO:0051321)	217	8	27.65	2.87E-06
protein-DNA complex subunit organization (GO:0071824)	225	8	26.67	3.81E-06
sister chromatid segregation (GO:0000819)	182	6	24.73	1.16E-03
meiotic nuclear division (GO:0140013)	152	5	24.67	1.45E-02
double-strand break repair (GO:0006302)	162	5	23.15	1.98E-02
innate immune response-activating signal transduction (GO:0002758)	227	7	23.13	1.43E-04
positive regulation of protein complex assembly (GO:0031334)	228	7	23.03	1.47E-04
meiotic cell cycle process (GO:1903046)	163	5	23.01	2.04E-02
activation of innate immune response (GO:0002218)	234	7	22.44	1.76E-04
nuclear division (GO:0000280)	275	8	21.82	1.82E-05
Fc receptor signaling pathway (GO:0038093)	245	7	21.43	2.40E-04
response to mechanical stimulus (GO:0009612)	212	6	21.23	2.82E-03
Fc-epsilon receptor signaling pathway (GO:0038095)	180	5	20.84	3.30E-02
nuclear chromosome segregation (GO:0098813)	253	7	20.75	2.99E-04
organelle fission (GO:0048285)	305	8	19.67	4.06E-05
antigen receptor-mediated signaling pathway (GO:0050851)	242	6	18.60	6.07E-03
chromosome segregation (GO:0007059)	294	7	17.86	8.24E-04
positive regulation of innate immune response (GO:0045089)	298	7	17.62	9.03E-04
DNA conformation change (GO:0071103)	259	6	17.38	8.98E-03
mitotic cell cycle phase transition (GO:0044772)	265	6	16.98	1.02E-02
cell cycle phase transition (GO:0044770)	273	6	16.49	1.22E-02
mitotic cell cycle process (GO:1903047)	640	14	16.41	1.36E-10
cellular response to abiotic stimulus (GO:0071214)	277	6	16.25	1.32E-02
mitotic cell cycle (GO:0000278)	698	14	15.04	4.43E-10
positive regulation of defense response (GO:0031349)	391	7	13.43	5.57E-03
regulation of protein complex assembly (GO:0043254)	400	7	13.13	6.48E-03
regulation of innate immune response (GO:0045088)	401	7	13.09	6.58E-03
immune response-activating cell surface receptor signaling pathway (GO:0002429)	407	7	12.90	7.27E-03
cell cycle process (GO:0022402)	1012	17	12.60	4.48E-12
DNA repair (GO:0006281)	491	8	12.22	1.56E-03
immune response-regulating cell surface receptor signaling pathway (GO:0002768)	437	7	12.01	1.16E-02
positive regulation of cellular component biogenesis (GO:0044089)	472	7	11.12	1.94E-02
cell division (GO:0051301)	482	7	10.89	2.22E-02
cell cycle (GO:0007049)	1341	19	10.63	6.69E-13
immune response-activating signal transduction (GO:0002757)	505	7	10.40	3.02E-02
viral process (GO:0016032)	652	9	10.35	9.25E-04
cellular macromolecular complex assembly (GO:0034622)	803	11	10.27	2.56E-05
cellular response to DNA damage stimulus (GO:0006974)	738	10	10.16	1.80E-04
immune response-regulating signaling pathway (GO:0002764)	536	7	9.80	4.45E-02
chromosome organization (GO:0051276)	1017	13	9.59	1.29E-06
symbiosis, encompassing mutualism through parasitism (GO:0044403)	724	9	9.32	2.24E-03
interspecies interaction between organisms (GO:0044419)	760	9	8.88	3.36E-03
DNA metabolic process (GO:0006259)	785	9	8.60	4.40E-03
response to abiotic stimulus (GO:0009628)	1095	12	8.22	4.78E-05
cellular response to stress (GO:0033554)	1596	17	7.99	7.62E-09
regulation of response to stress (GO:0080134)	1395	13	6.99	6.05E-05
single organism reproductive process (GO:0044702)	1221	11	6.76	1.86E-03
single-organism organelle organization (GO:1902589)	1322	11	6.24	4.13E-03
reproductive process (GO:0022414)	1361	11	6.06	5.51E-03
reproduction (GO:0000003)	1362	11	6.06	5.55E-03
macromolecular complex assembly (GO:0065003)	1477	11	5.59	1.24E-02
multi-organism process (GO:0051704)	2322	16	5.17	3.48E-05
cellular component assembly (GO:0022607)	2308	14	4.55	2.84E-03
cellular component biogenesis (GO:0044085)	2569	15	4.38	1.36E-03
organelle organization (GO:0006996)	3115	18	4.33	2.99E-05
response to stress (GO:0006950)	3318	19	4.30	8.14E-06
negative regulation of macromolecule metabolic process (GO:0010605)	2467	13	3.95	4.63E-02
cellular component organization (GO:0016043)	5282	19	2.70	2.08E-02
cellular component organization or biogenesis (GO:0071840)	5504	19	2.59	4.05E-02
single-organism cellular process (GO:0044763)	9903	26	1.97	3.13E-03

## Sheet: cluster 3
Gene Ontology Enrichment Analysis for the cluster 3 gene signature
GO biological process complete	Homo sapiens - REFLIST (21002)	upload_1 (17)	upload_1 (fold Enrichment)	FDR
regulation of transcription involved in G1/S transition of mitotic cell cycle (GO:0000083)	28	3	> 100	1.36E-02
microtubule polymerization or depolymerization (GO:0031109)	41	3	90.40	4.24E-02
negative regulation of ubiquitin-protein ligase activity involved in mitotic cell cycle (GO:0051436)	72	5	85.79	2.42E-05
regulation of ubiquitin-protein ligase activity involved in mitotic cell cycle (GO:0051439)	73	5	84.62	2.59E-05
positive regulation of ubiquitin-protein ligase activity involved in regulation of mitotic cell cycle transition (GO:0051437)	77	5	80.22	3.38E-05
negative regulation of ubiquitin protein ligase activity (GO:1904667)	79	5	78.19	3.84E-05
negative regulation of ubiquitin-protein transferase activity (GO:0051444)	85	5	72.67	5.52E-05
positive regulation of ubiquitin protein ligase activity (GO:1904668)	85	5	72.67	5.52E-05
positive regulation of protein ubiquitination involved in ubiquitin-dependent protein catabolic process (GO:2000060)	91	5	67.88	7.74E-05
regulation of ubiquitin protein ligase activity (GO:1904666)	94	5	65.71	9.09E-05
anaphase-promoting complex-dependent catabolic process (GO:0031145)	81	4	61.01	4.33E-03
positive regulation of ubiquitin-protein transferase activity (GO:0051443)	104	5	59.39	1.50E-04
regulation of protein ubiquitination involved in ubiquitin-dependent protein catabolic process (GO:2000058)	107	5	57.73	1.73E-04
NIK/NF-kappaB signaling (GO:0038061)	86	4	57.46	5.49E-03
regulation of ubiquitin-protein transferase activity (GO:0051438)	124	5	49.81	3.58E-04
negative regulation of protein ubiquitination (GO:0031397)	137	5	45.09	5.86E-04
negative regulation of protein modification by small protein conjugation or removal (GO:1903321)	147	5	42.02	8.29E-04
G1/S transition of mitotic cell cycle (GO:0000082)	121	4	40.84	2.11E-02
cell cycle G1/S phase transition (GO:0044843)	122	4	40.51	2.18E-02
tumor necrosis factor-mediated signaling pathway (GO:0033209)	129	4	38.31	2.72E-02
mitotic cell cycle phase transition (GO:0044772)	265	8	37.30	1.21E-07
cell cycle phase transition (GO:0044770)	273	8	36.20	1.53E-07
G2/M transition of mitotic cell cycle (GO:0000086)	138	4	35.81	3.54E-02
cell cycle G2/M phase transition (GO:0044839)	140	4	35.30	3.75E-02
positive regulation of proteolysis involved in cellular protein catabolic process (GO:1903052)	177	5	34.90	2.07E-03
positive regulation of protein ubiquitination (GO:0031398)	184	5	33.57	2.50E-03
positive regulation of cellular protein catabolic process (GO:1903364)	194	5	31.84	3.25E-03
positive regulation of protein modification by small protein conjugation or removal (GO:1903322)	202	5	30.58	3.96E-03
regulation of proteolysis involved in cellular protein catabolic process (GO:1903050)	238	5	25.95	8.83E-03
regulation of protein ubiquitination (GO:0031396)	262	5	23.58	1.41E-02
regulation of cellular protein catabolic process (GO:1903362)	264	5	23.40	1.46E-02
mitotic cell cycle process (GO:1903047)	640	12	23.16	2.94E-11
positive regulation of protein catabolic process (GO:0045732)	269	5	22.96	1.60E-02
positive regulation of proteolysis (GO:0045862)	377	7	22.94	8.53E-05
regulation of mitotic cell cycle phase transition (GO:1901990)	334	6	22.19	1.47E-03
regulation of protein modification by small protein conjugation or removal (GO:1903320)	287	5	21.52	2.20E-02
protein polyubiquitination (GO:0000209)	288	5	21.45	2.24E-02
mitotic cell cycle (GO:0000278)	698	12	21.24	8.23E-11
proteasome-mediated ubiquitin-dependent protein catabolic process (GO:0043161)	295	5	20.94	2.51E-02
regulation of cell cycle phase transition (GO:1901987)	359	6	20.65	2.25E-03
proteasomal protein catabolic process (GO:0010498)	302	5	20.45	2.82E-02
positive regulation of cellular catabolic process (GO:0031331)	363	6	20.42	2.40E-03
negative regulation of transferase activity (GO:0051348)	370	6	20.03	2.68E-03
positive regulation of catabolic process (GO:0009896)	425	6	17.44	6.00E-03
cell cycle process (GO:0022402)	1012	14	17.09	1.84E-12
cell division (GO:0051301)	482	6	15.38	1.24E-02
positive regulation of transferase activity (GO:0051347)	680	8	14.53	1.93E-04
regulation of cell cycle process (GO:0010564)	610	7	14.18	2.24E-03
cell cycle (GO:0007049)	1341	14	12.90	9.06E-11
regulation of mitotic cell cycle (GO:0007346)	575	6	12.89	3.44E-02
negative regulation of protein modification process (GO:0031400)	603	6	12.29	4.51E-02
regulation of proteolysis (GO:0030162)	814	7	10.62	1.55E-02
positive regulation of protein modification process (GO:0031401)	1179	10	10.48	3.59E-05
regulation of cell cycle (GO:0051726)	1067	9	10.42	3.23E-04
negative regulation of catalytic activity (GO:0043086)	882	7	9.80	2.64E-02
regulation of transferase activity (GO:0051338)	1009	8	9.80	3.99E-03
positive regulation of cellular protein metabolic process (GO:0032270)	1484	11	9.16	1.55E-05
positive regulation of protein metabolic process (GO:0051247)	1579	11	8.61	2.99E-05
negative regulation of molecular function (GO:0044092)	1155	8	8.56	1.11E-02
regulation of protein modification process (GO:0031399)	1715	10	7.20	1.28E-03
positive regulation of molecular function (GO:0044093)	1945	11	6.99	2.67E-04
positive regulation of catalytic activity (GO:0043085)	1643	9	6.77	1.27E-02
regulation of cellular protein metabolic process (GO:0032268)	2488	11	5.46	3.43E-03
negative regulation of nitrogen compound metabolic process (GO:0051172)	2276	10	5.43	1.80E-02
positive regulation of nitrogen compound metabolic process (GO:0051173)	2868	12	5.17	1.14E-03
negative regulation of cellular metabolic process (GO:0031324)	2430	10	5.08	3.29E-02
positive regulation of macromolecule metabolic process (GO:0010604)	2946	12	5.03	1.54E-03
negative regulation of macromolecule metabolic process (GO:0010605)	2467	10	5.01	3.78E-02
positive regulation of cellular metabolic process (GO:0031325)	2970	12	4.99	1.68E-03
regulation of protein metabolic process (GO:0051246)	2743	11	4.95	9.31E-03
positive regulation of metabolic process (GO:0009893)	3181	12	4.66	3.64E-03
regulation of molecular function (GO:0065009)	3077	11	4.42	2.98E-02
negative regulation of cellular process (GO:0048523)	4320	13	3.72	1.03E-02
negative regulation of biological process (GO:0048519)	4806	14	3.60	3.06E-03
positive regulation of cellular process (GO:0048522)	4859	13	3.31	4.22E-02
regulation of nitrogen compound metabolic process (GO:0051171)	5878	14	2.94	4.25E-02
single-organism cellular process (GO:0044763)	9903	17	2.12	2.41E-02
