# Supplementary material for: Network integration of multi-tumour omics data suggests novel targeting strategies
Source: Nat Commun. 2018 Oct 30;9:4514. doi: 10.1038/s41467-018-06992-7 (PMC6207774; doi:10.1038/s41467-018-06992-7)
Supplement: Supplementary file 6 — Supplementary Data 3 [file 41467_2018_6992_MOESM6_ESM.xlsx]

## Sheet: cluster 1
Protein interactions out of the largest component of cluster 1 network.
('AKT2', 'AKT1')
('ANAPC10', 'SMPD2')
('ATR', 'ATRIP')
('BARD1', 'BRCA1')
('YWHAG', 'CRTC2')
('CSNK2A2', 'CSNK2A1')
('DFFB', 'DFFA')
('DYNC1I2', 'DYNC1H1')
('E2F6', 'TFDP1')
('FANCA', 'FANCG')
('FGFR2', 'FGFR1')
('HDAC1', 'RBBP4')
('KPNA2', 'KPNB1')
('XRCC4', 'LIG4')
('MAP2K3', 'MAP2K6')
('MAP3K7', 'TH')
('NMT1', 'TGFB1')
('RAN', 'RANGAP1')
('SFN', 'YWHAQ')
('STAT5B', 'STAT5A')
('ACIN1', 'ARRB1'), ('ARRB2', 'ARRB1')
('RAD51', 'DMC1'), ('DMC1', 'ACTA1')
('BIRC5', 'CDCA8'), ('BIRC5', 'INCENP')
('DBF4B', 'CDC7'), ('CDC7', 'DBF4')
('GDI1', 'RAB7A'), ('GDI1', 'RAB5A')
('TUBA1A', 'TUBA4A'), ('IRAK2', 'TUBA4A')
('POLD1', 'POLD2'), ('POLD3', 'POLD2')
('DCTN2', 'DCTN3'), ('DCTN2', 'DCTN1'), ('DCTN2', 'ACTR1A'), ('DCTN1', 'ACTR1A')
('PAFAH1B1', 'NDEL1'), ('CEP135', 'NDEL1'), ('NDEL1', 'SNTA1')
('CLASP2', 'MAPRE1'), ('CLASP2', 'GORASP1'), ('CLIP1', 'GORASP1')
('DUSP16', 'MAPK14'), ('RPS6KA5', 'MAPK14'), ('MAPKAPK3', 'MAPK14')
('PRIM1', 'POLA2'), ('PRIM1', 'POLA1'), ('PRIM1', 'PRIM2')
('PPP3R1', 'PPP3CA'), ('PPP3R1', 'PPP3CC'), ('PPP3CB', 'PPP3CC')
('BRIP1', 'RAD51L3'), ('RAD51L3', 'XRCC2'), ('RAD51L1', 'XRCC2'), ('XRCC2', 'RAD51C')
('CAPN2', 'CAPN1'), ('CAPN2', 'LSP1'), ('CAPN1', 'VIM'), ('GSN', 'LSP1')
('FADD', 'TNFRSF10A'), ('CDC6', 'TNFRSF10A'), ('CASP8', 'TNFRSF10A'), ('CASP8', 'TNFRSF10B'), ('TNFRSF10A', 'TNFRSF10B')
('RFC2', 'RFC4'), ('RFC2', 'RFC5'), ('RFC4', 'RFC5'), ('RFC4', 'RFC3'), ('RFC4', 'RAD17'), ('RFC4', 'RAD1'), ('RFC5', 'RFC1'), ('RFC5', 'RFC3'), ('HUS1', 'RAD9A'), ('HUS1', 'RAD1'), ('RAD9A', 'RAD1')
('SEH1L', 'NUP43'), ('NUP85', 'NUP43'), ('NUP160', 'NUP43'), ('NUP160', 'SEC13'), ('NUP43', 'NUP107'), ('NUP43', 'NUP133'), ('NUP43', 'NUP98'), ('NUP43', 'NUP37'), ('NUP107', 'SEC13'), ('SEC13', 'NUP37')
('GRB2', 'CYLD'), ('GRB2', 'PIK3CB'), ('GRB2', 'GAB2'), ('GRB2', 'MAP4K5'), ('GRB2', 'RAC1'), ('GRB2', 'GAB1'), ('GRB2', 'SOS1'), ('GRB2', 'CBL'), ('GRB2', 'PIK3CA'), ('GRB2', 'PTPN11'), ('PIK3CB', 'PIK3R2'), ('CASP1', 'GAB1'), ('PIK3R2', 'PIK3R1'), ('PIK3R3', 'PIK3CD'), ('PIK3R3', 'PIK3R1')
('XRCC6', 'XPC'), ('XRCC6', 'H2AFX'), ('XRCC6', 'PARP1'), ('XRCC6', 'XRCC5'), ('GINS2', 'H2AFX'), ('GINS2', 'MCM7'), ('RPA3', 'RPA4'), ('RPA3', 'RPA2'), ('TIPIN', 'MCM3'), ('TIPIN', 'GINS4'), ('TIPIN', 'GINS1'), ('TIPIN', 'TIMELESS'), ('RPL8', 'H2AFX'), ('MCM6', 'MCM3'), ('MCM6', 'H2AFX'), ('MCM6', 'MCM10'), ('MCM3', 'MCM4'), ('MCM3', 'MCM2'), ('MCM3', 'MCM5'), ('MCM3', 'TIMELESS'), ('MCM3', 'MCM…

## Sheet: cluster 2
Protein interactions out of the two largest components of cluster 2 network.
('AKT2', 'AKT1')
('BARD1', 'BRCA1')
('YWHAG', 'CDCA7')
('TDP1', 'CSNK1D')
('CSNK2A2', 'CSNK2A1')
('DFFB', 'DFFA')
('RAD51', 'DMC1')
('MAPK8', 'DUSP8')
('DYNC1I2', 'DYNC1H1')
('FANCA', 'FANCG')
('FGFR2', 'FGFR1')
('VASP', 'FGFR1OP')
('YES1', 'FGR')
('KPNA2', 'KPNB1')
('NMT1', 'TGFB1')
('POT1', 'TERF2IP')
('PPP2CA', 'SGOL2')
('RAN', 'RANGAP1')
('STAT5B', 'STAT5A')
('TH', 'TAOK2')
('BIRC5', 'CDCA8'), ('BIRC5', 'INCENP')
('DBF4B', 'CDC7'), ('CDC7', 'DBF4')
('GDI1', 'RAB7A'), ('GDI1', 'RAB5A')
('TUBA1A', 'TUBA4A'), ('IRAK2', 'TUBA4A')
('POLD4', 'POLD2'), ('POLD1', 'POLD2')
('XRCC2', 'RAD51L3'), ('XRCC2', 'RAD51C')
('DCTN2', 'DCTN3'), ('DCTN2', 'ACTR1A'), ('DCTN1', 'ACTR1A')
('DDB1', 'DDB2'), ('CUL4B', 'DDB2'), ('CUL4A', 'DDB2')
('PAFAH1B1', 'NDEL1'), ('NDE1', 'NDEL1'), ('NDEL1', 'SNTA1')
('PRIM1', 'POLA2'), ('PRIM1', 'POLA1'), ('PRIM1', 'PRIM2')
('PPP3R1', 'PPP3CA'), ('PPP3R1', 'PPP3CC'), ('PPP3CB', 'PPP3CC')
('ATR', 'TNFRSF1A'), ('TNF', 'TNFRSF1A'), ('RIPK1', 'TNFRSF1A'), ('TRADD', 'TNFRSF1A')
('PPP2R1B', 'PPP2CB'), ('PPP2R1B', 'CDCA4'), ('PPP2R5C', 'PPP2CB'), ('PPP2R1A', 'CDCA4')
('POLE4', 'RPS27'), ('POLE4', 'POLE2'), ('POLE', 'POLE2'), ('POLE2', 'POLE3')
('STAG2', 'RAD21'), ('RAD21', 'SMC1A'), ('RAD21', 'SMC3'), ('RAD21', 'STAG1')
('USP1', 'RAD51AP1'), ('USP1', 'STAT2'), ('STAT3', 'STAT1'), ('CREBBP', 'STAT2'), ('STAT1', 'STAT2')
('BAD', 'BCL2L1'), ('MCL1', 'BBC3'), ('MCL1', 'BCL2L11'), ('MCL1', 'BAK1'), ('BCL2L11', 'BCL2L1'), ('BAX', 'BCL2L1')
('MKNK1', 'MAPK14'), ('MAP2K3', 'MAP2K6'), ('MAP2K3', 'MAPK14'), ('MAPKAPK2', 'MAPK14'), ('RPS6KA5', 'MAPK14'), ('RPS6KA4', 'MAPK14')
('RFC2', 'RFC4'), ('RFC2', 'RFC5'), ('RFC2', 'RAD17'), ('RFC4', 'RFC5'), ('RFC4', 'RFC3'), ('RFC4', 'RAD1'), ('RFC5', 'RFC1'), ('RFC5', 'RFC3'), ('RFC3', 'RAD17'), ('HUS1', 'RAD1'), ('RAD9A', 'RAD1')
('MAP4K3', 'MAP4K5'), ('GRB2', 'CYLD'), ('GRB2', 'PIK3CB'), ('GRB2', 'MAP4K5'), ('GRB2', 'RAC1'), ('GRB2', 'GAB1'), ('GRB2', 'DNM1'), ('GRB2', 'SOS1'), ('GRB2', 'PTPN11'), ('PIK3CB', 'PIK3R3'), ('CASP1', 'GAB1'), ('PIK3R3', 'PIK3R2'), ('PIK3R3', 'PIK3R1'), ('PIK3R2', 'PIK3R1')

## Sheet: cluster 3
Protein interactions out of the largest component of cluster 3 network.
('ANAPC10', 'SMPD2')
('BARD1', 'BRCA1')
('CSNK2A2', 'CSNK2A1')
('MAPK8', 'DUSP8')
('DYNC1I2', 'DYNC1H1')
('FANCA', 'FANCG')
('VASP', 'FGFR1OP')
('HDAC1', 'RBBP4')
('KPNA2', 'KPNB1')
('XRCC4', 'LIG4')
('POLD1', 'POLD2')
('PPP2CA', 'SGOL2')
('RAD51AP1', 'USP1')
('RAN', 'RANGAP1')
('RPA4', 'RPA3')
('STAT5B', 'STAT5A')
('ACIN1', 'ARRB1'), ('ARRB2', 'ARRB1')
('RAD51', 'DMC1'), ('DMC1', 'ACTA1')
('BIRC5', 'CDCA8'), ('BIRC5', 'INCENP')
('DBF4B', 'CDC7'), ('CDC7', 'DBF4')
('ETV1', 'RFWD2'), ('CEP164', 'RFWD2')
('CUL4B', 'DDB2'), ('CUL4A', 'DDB2')
('GDI1', 'RAB7A'), ('GDI1', 'RAB5A')
('TUBA1A', 'TUBA4A'), ('IRAK2', 'TUBA4A')
('SMC3', 'RAD21'), ('STAG2', 'RAD21')
('XRCC2', 'RAD51L1'), ('XRCC2', 'RAD51C')
('STAT3', 'STAT1'), ('STAT1', 'STAT2')
('DCTN2', 'DCTN3'), ('DCTN2', 'DCTN1'), ('DCTN2', 'ACTR1A'), ('DCTN3', 'DCTN1'), ('DCTN1', 'ACTR1A')
('JUNB', 'FOS'), ('JUNB', 'JUN'), ('ATF2', 'FOS'), ('FOS', 'JUN')
('PPP3R1', 'PPP3CC'), ('GSK3B', 'PPP3CC'), ('PPP3CB', 'PPP3CC')
('MKNK1', 'MAPK14'), ('MAP2K3', 'MAPK14'), ('MAPKAPK2', 'MAPK14')
('PAFAH1B1', 'NDEL1'), ('NDE1', 'NDEL1'), ('NDEL1', 'SNTA1')
('PRIM1', 'POLA2'), ('PRIM1', 'POLA1'), ('PRIM1', 'PRIM2')
('SFN', 'YWHAZ'), ('CRTC2', 'YWHAG'), ('YWHAG', 'CDCA7'), ('YWHAZ', 'CDCA7')
('IKBKB', 'IKBKG'), ('IKBKB', 'MAP3K14'), ('TRAF3', 'MAP3K14'), ('IKBKG', 'SDCCAG8'), ('IKBKG', 'CENPF')
('PPP2R5A', 'PPP2CB'), ('PPP2R5D', 'PPP2CB'), ('PPP2R1B', 'CDCA4'), ('PPP2R5C', 'PPP2CB'), ('PPP2CB', 'PPP2R1A'), ('PPP2R1A', 'CDCA4')
('RFC2', 'RFC4'), ('RFC2', 'RFC5'), ('RFC2', 'RAD17'), ('RFC4', 'RFC5'), ('RFC4', 'RFC3'), ('RFC4', 'RAD1'), ('RFC5', 'RFC3'), ('RFC3', 'RAD17'), ('HUS1', 'RAD9A'), ('HUS1', 'RAD17'), ('HUS1', 'RAD1'), ('RAD9A', 'RAD1')
('NUP85', 'NUP43'), ('NUP160', 'NUP43'), ('NUP43', 'NUP107'), ('NUP43', 'SEH1L'), ('NUP43', 'NUP37'), ('NUP133', 'SEC13'), ('NUP98', 'SEC13'), ('SEC13', 'NUP37')
('MAP4K3', 'MAP4K5'), ('GRB2', 'CYLD'), ('GRB2', 'PIK3CB'), ('GRB2', 'GAB2'), ('GRB2', 'MAP4K5'), ('GRB2', 'RAC1'), ('GRB2', 'GAB1'), ('GRB2', 'DNM1'), ('GRB2', 'SOS1'), ('GRB2', 'CBL'), ('GRB2', 'PIK3CA'), ('GRB2', 'PTPN11'), ('PIK3CB', 'PIK3R3'), ('PIK3CB', 'PIK3R2'), ('PIK3R3', 'PIK3R2'), ('PIK3R3', 'PIK3CD'), ('PIK3R3', 'PIK3CA'), ('PIK3R2', 'PIK3R1')
('RPS27A', 'H2AFX'), ('XRCC6', 'XPC'), ('XRCC6', 'H2AFX'), ('XRCC6', 'PARP1'), ('XRCC6', 'XRCC5'), ('GINS2', 'H2AFX'), ('GINS2', 'MCM7'), ('TIPIN', 'MCM3'), ('TIPIN', 'GINS1'), ('MCM6', 'MCM3'), ('MCM6', 'H2AFX'), ('MCM6', 'MCM10'), ('MCM3', 'MCM4'), ('MCM3', 'MCM2'), ('MCM3', 'MCM5'), ('MCM3', 'TIMELESS'), ('MCM3', 'MCM7'), ('MCM4', 'CENPA'), ('MCM4', 'H2AFX'), ('MCM4', 'MCM10'), ('NPAT', 'H2AFX…
