# Supplementary material for: Network integration of multi-tumour omics data suggests novel targeting strategies
Source: Nat Commun. 2018 Oct 30;9:4514. doi: 10.1038/s41467-018-06992-7 (PMC6207774; doi:10.1038/s41467-018-06992-7)
Supplement: Supplementary file 7 — Supplementary Data 4 [file 41467_2018_6992_MOESM7_ESM.xlsx]

## Sheet: Sheet1
List of drug-gene interactions for the signature genes, extracted from the Drug Gene Interaction database (DGIdb).
Gene Symbol	Drug	Interaction Type	Source	PubMed IDs
AKT2	AZD5363	n/a	GuideToPharmacologyInteractions
AKT2	AZD5363	inhibitor	MyCancerGenomeClinicalTrial
AKT2	AZD5363	n/a	ClearityFoundationClinicalTrial
AKT2	GDC-0068	inhibitor	MyCancerGenomeClinicalTrial
AKT2	GDC-0068	n/a	ClearityFoundationClinicalTrial
AKT2	GDC-0068	n/a	TdgClinicalTrial
AKT2	GSK2110183	n/a	ClearityFoundationClinicalTrial
AKT2	GSK2126458	inhibitor	MyCancerGenomeClinicalTrial
AKT2	ISOQUINOLINE-5-SULFONIC ACID (2-(2-(4-CHLOROBEN...	n/a	DrugBank	10592235
AKT2	MK-2206	inhibitor	MyCancerGenomeClinicalTrial
AKT2	MK-2206	n/a	TdgClinicalTrial
AKT2	N-[(1S)-2-AMINO-1-PHENYLETHYL]-5-(1H-PYRROLO[2,...	n/a	DrugBank	10592235
AKT2	PERIFOSINE	n/a	TdgClinicalTrial
AKT2	TRICIRIBINE	n/a	ClearityFoundationClinicalTrial
AKT2	TRICIRIBINE	n/a	TdgClinicalTrial
ALOX5	ATRELEUTON	inhibitor	TTD
ALOX5	BALSALAZIDE	n/a	TdgClinicalTrial
ALOX5	BALSALAZIDE	inhibitor	DrugBank	19743890, 1359745
ALOX5	BALSALAZIDE DISODIUM	inhibitor	ChEMBL	1359745, 19743890
ALOX5	DICLOFENAC	potentiator	DrugBank	12826271, 12932896, 15525540
ALOX5	DIETHYLCARBAMAZINE	inhibitor	TTD
ALOX5	DIETHYLCARBAMAZINE	inhibitor	DrugBank	11752352, 3004501, 1886988, 10518442, 8606397, 1400062
ALOX5	LICOFELONE	n/a	TdgClinicalTrial
ALOX5	LICOFELONE	inhibitor	TTD
ALOX5	LICOFELONE	n/a	DrugBank	17015640, 11752352
ALOX5	LINETASTINE	inhibitor	TTD
ALOX5	LONAPALENE	inhibitor	TTD
ALOX5	MASOPROCOL	inhibitor	TTD
ALOX5	MASOPROCOL	inhibitor	DrugBank	11752352, 11277534, 11318430, 15098224, 15379894, 15694390
ALOX5	MECLOFENAMATE SODIUM	inhibitor	ChEMBL	3020588
ALOX5	MECLOFENAMIC ACID	n/a	TEND
ALOX5	MECLOFENAMIC ACID	n/a	TdgClinicalTrial
ALOX5	MECLOFENAMIC ACID	inhibitor	DrugBank	1539679, 3020588
ALOX5	MINOCYCLINE	inhibitor	DrugBank	15371729, 16574083, 17506934
ALOX5	MONTELUKAST	n/a	PharmGKB
ALOX5	MONTELUKAST	other/unknown	DrugBank	15474500
ALOX5	OLSALAZINE SODIUM	inhibitor	ChEMBL	2882965, 6131674, 6428914
ALOX5	QUIFLAPON	inhibitor	TTD
ALOX5	SULFASALAZINE	inhibitor	ChEMBL	2882965, 6131674, 6428914
ALOX5	SULFASALAZINE	inhibitor	DrugBank	2882965, 6131674, 6428914
ALOX5	VITAMIN E	n/a	DrugBank	16531984
ALOX5	ZILEUTON	n/a	TEND
ALOX5	ZILEUTON	inhibitor	ChEMBL
ALOX5	ZILEUTON	n/a	GuideToPharmacologyInteractions
ALOX5	ZILEUTON	n/a	TdgClinicalTrial
ALOX5	ZILEUTON	inhibitor	TTD
ALOX5	ZILEUTON	inhibitor	DrugBank	20436887, 11752352, 10322101, 11529688, 8826571, 19645854, 10377029, 10694244, 11561080, 8058773, 17394438
CHUK	SULFASALAZINE	inhibitor	DrugBank	11054378, 12950415
ERCC1	PLATINUM	n/a	PharmGKB
ERCC1	THALIDOMIDE	n/a	PharmGKB
FNTA	(11S)-8-CHLORO-11-[1-(METHYLSULFONYL)PIPERIDIN-...	n/a	DrugBank	10592235
FNTA	2-CHLORO-5-(3-CHLORO-PHENYL)-6-[(4-CYANO-PHENYL...	n/a	DrugBank	10592235
FNTA	AZD3409	n/a	DrugBank	16113095
FNTA	DB08676	n/a	DrugBank	10592235
FNTA	FARNESYL	n/a	DrugBank	10592235
FNTA	FARNESYL DIPHOSPHATE	n/a	DrugBank	10592235
FNTA	GERANYLGERANYL DIPHOSPHATE	n/a	DrugBank	10592235
FNTA	TIPIFARNIB	other/unknown	MyCancerGenome
FNTA	TIPIFARNIB	n/a	TdgClinicalTrial
FNTA	[(3,7,11-TRIMETHYL-DODECA-2,6,10-TRIENYLOXYCARB...	n/a	DrugBank	10592235
FYN	DASATINIB	n/a	TEND
FYN	DASATINIB	n/a	TdgClinicalTrial
FYN	DASATINIB	inhibitor	TTD
FYN	DASATINIB	multitarget	DrugBank	17016423, 17139284, 11752352, 20072833
FYN	ENMD-2076	n/a	TdgClinicalTrial
FYN	TOZASERTIB	inhibitor	TTD
KIF2C	DB04395	n/a	DrugBank	17016423, 17139284, 10592235
NFKB1	BARDOXOLONE	n/a	TdgClinicalTrial
NFKB1	BORTEZOMIB	n/a	ClearityFoundationClinicalTrial
NFKB1	THALIDOMIDE	n/a	TEND
NFKB1	THALIDOMIDE	n/a	TdgClinicalTrial
NFKB1	THALIDOMIDE	antagonist	DrugBank	15723633, 11752352
NFKB1	TRIFLUSAL	antagonist	DrugBank	19465361, 15678110, 18317243, 17194886
NFKB2	TRIPTOSAR	inhibitor	TTD
PARP1	3-METHOXYBENZAMIDE	n/a	DrugBank	17016423, 17139284, 10592235
PARP1	4-IODO-3-NITROBENZAMIDE	inhibitor	TTD
PARP1	90417-38-2	n/a	DrugBank	10592235
PARP1	CARBA-NICOTINAMIDE-ADENINE-DINUCLEOTIDE	n/a	DrugBank	17016423, 17139284, 10592235
PARP1	NICOTINAMIDE	binder	TTD
PARP1	NICOTINAMIDE	binder	DrugBank	11752352
PARP1	OLAPARIB	other/unknown	MyCancerGenome
PARP1	OLAPARIB	inhibitor	TALC
PARP1	OLAPARIB	n/a	GuideToPharmacologyInteractions
PARP1	OLAPARIB	n/a	ClearityFoundationClinicalTrial
PARP1	OLAPARIB	inhibitor	TTD
PARP1	OLAPARIB	inhibitor	DrugBank	25981132
PARP1	RUCAPARIB	other/unknown	MyCancerGenome
PARP1	RUCAPARIB	n/a	GuideToPharmacologyInteractions
PARP1	RUCAPARIB	n/a	ClearityFoundationClinicalTrial
PARP1	VELIPARIB	other/unknown	MyCancerGenome
PARP1	VELIPARIB	inhibitor	TALC
PARP1	VELIPARIB	inhibitor	MyCancerGenomeClinicalTrial
PARP1	VELIPARIB	n/a	ClearityFoundationClinicalTrial
PLK1	4-(4-METHYLPIPERAZIN-1-YL)-N-[5-(2-THIENYLACETY...	n/a	DrugBank	10592235
PLK1	BI 2536	inhibitor	TTD
PLK1	CYC-800	inhibitor	TTD
PLK1	DAP-81	inhibitor	TTD
PLK1	DB06963	n/a	DrugBank	10592235
PLK1	GSK461364	inhibitor	MyCancerGenome
PLK1	GSK461364	inhibitor	TALC
PLK1	GSK461364	inhibitor	TTD
PLK1	HMN-214	inhibitor	TTD
PLK1	RIGOSERTIB	n/a	TdgClinicalTrial
PLK1	VOLASERTIB	inhibitor	MyCancerGenome
PLK1	VOLASERTIB	inhibitor	TALC
PPP2CB	VITAMIN E	n/a	DrugBank	17016423, 17139284
PSMB3	(3AR,6R,6AS)-6-((S)-((S)-CYCLOHEX-2-ENYL)(HYDRO...	n/a	DrugBank	10592235
PSMB3	BORTEZOMIB	other/unknown	MyCancerGenome
PSMB3	CARFILZOMIB	other/unknown	MyCancerGenome
PSMB9	BORTEZOMIB	other/unknown	MyCancerGenome
PSMB9	CARFILZOMIB	other/unknown	MyCancerGenome
PSMB9	CARFILZOMIB	inhibitor	DrugBank	17591945
PSMC2	BORTEZOMIB	other/unknown	MyCancerGenome
PSMC2	BORTEZOMIB	inhibitor	TALC
PSMC2	CARFILZOMIB	other/unknown	MyCancerGenome
PSMC2	CARFILZOMIB	inhibitor	TALC
PSMC2	MLN9708	inhibitor	TALC
PSMC3	BORTEZOMIB	other/unknown	MyCancerGenome
PSMC3	CARFILZOMIB	other/unknown	MyCancerGenome
PSMD9	BORTEZOMIB	other/unknown	MyCancerGenome
PSMD9	CARFILZOMIB	other/unknown	MyCancerGenome
PSMF1	BORTEZOMIB	other/unknown	MyCancerGenome
PSMF1	CARFILZOMIB	other/unknown	MyCancerGenome
SRC	1-(1-METHYLETHYL)-3-QUINOLIN-6-YL-1H-PYRAZOLO[3...	n/a	DrugBank	10592235
SRC	1-CYCLOBUTYL-3-(3,4-DIMETHOXYPHENYL)-1H-PYRAZOL...	n/a	DrugBank	10592235
SRC	1-[1-(3-AMINOPHENYL)-3-TERT-BUTYL-1H-PYRAZOL-5-...	n/a	DrugBank	10592235
SRC	3-[4-AMINO-1-(1-METHYLETHYL)-1H-PYRAZOLO[3,4-D]...	n/a	DrugBank	10592235
SRC	BOSUTINIB	inhibitor	TALC
SRC	BOSUTINIB	inhibitor	ChEMBL
SRC	BOSUTINIB	n/a	TdgClinicalTrial
SRC	BOSUTINIB	inhibitor	DrugBank
SRC	CITRIC ACID	n/a	DrugBank	17016423, 17139284, 10592235
SRC	DASATINIB	inhibitor	CancerCommons
SRC	DASATINIB	inhibitor	TALC
SRC	DASATINIB	n/a	TEND
SRC	DASATINIB	n/a	TdgClinicalTrial
SRC	DASATINIB	multitarget	DrugBank	16230377, 17155893, 11752352, 16397263, 17148760, 17429625
SRC	DB08192	n/a	DrugBank	10592235
SRC	DPI59	n/a	DrugBank	10592235
SRC	ENMD-2076	n/a	TdgClinicalTrial
SRC	GSK-3 INHIBITOR XIII	n/a	GuideToPharmacologyInteractions
SRC	ISO24	n/a	DrugBank	10592235
SRC	KX2-391	inhibitor	MyCancerGenome
SRC	KX2-391	inhibitor	TALC
SRC	KX2-391	n/a	TdgClinicalTrial
SRC	MALONIC ACID	n/a	DrugBank	17016423, 17139284, 10592235
SRC	MASITINIB	n/a	TdgClinicalTrial
SRC	N6-BENZYL ADENOSINE-5'-DIPHOSPHATE	n/a	DrugBank	17016423, 17139284
SRC	NINTEDANIB	inhibitor	DrugBank	18559524
SRC	OXALIC ACID	n/a	DrugBank	17016423, 17139284, 10592235
SRC	PAS219	n/a	DrugBank	10592235
SRC	PASBN	n/a	DrugBank	10592235
SRC	PHENYLPHOSPHATE	n/a	DrugBank	17016423, 17139284, 10592235
SRC	PONATINIB	n/a	TdgClinicalTrial
SRC	PONATINIB	inhibitor	DrugBank	19878872
SRC	PURVALANOL A	n/a	DrugBank	10592235
SRC	RU78262	n/a	DrugBank	10592235
SRC	RU78299	n/a	DrugBank	10592235
SRC	RU78300	n/a	DrugBank	10592235
SRC	RU78783	n/a	DrugBank	17016423, 17139284, 10592235
SRC	RU79072	n/a	DrugBank	10592235
SRC	RU79073	n/a	DrugBank	10592235
SRC	RU82129	n/a	DrugBank	17016423, 17139284, 10592235
SRC	RU82197	n/a	DrugBank	17016423, 17139284, 10592235
SRC	RU82209	n/a	DrugBank	17016423, 17139284, 10592235
SRC	RU83876	n/a	DrugBank	17016423, 17139284, 10592235
SRC	RU84687	n/a	DrugBank	10592235
SRC	RU85053	n/a	DrugBank	17016423, 17139284, 10592235
SRC	RU85493	n/a	DrugBank	17016423, 17139284, 10592235
SRC	RU90395	n/a	DrugBank	17016423, 17139284, 10592235
SRC	SARACATINIB	inhibitor	MyCancerGenome
SRC	SARACATINIB	inhibitor	TALC
SRC	SARACATINIB	n/a	GuideToPharmacologyInteractions
SRC	SU6656	n/a	GuideToPharmacologyInteractions
SRC	VANDETANIB	inhibitor	ChEMBL
TNFRSF10B	CONATUMUMAB	antibody	MyCancerGenome
TNFRSF10B	CONATUMUMAB	agonist	TALC
TNFRSF10B	CONATUMUMAB	agonist	TTD
UBB	(4S)-5-FLUORO-L-LEUCINE	n/a	DrugBank	17016423, 17139284, 10592235
