# Supplementary material for: Network integration of multi-tumour omics data suggests novel targeting strategies
Source: Nat Commun. 2018 Oct 30;9:4514. doi: 10.1038/s41467-018-06992-7 (PMC6207774; doi:10.1038/s41467-018-06992-7)
Supplement: Supplementary file 8 — Supplementary Data 5 [file 41467_2018_6992_MOESM8_ESM.xlsx]

## Sheet: Sheet1
List of ongoing clinical trials (according to ClinicalTrials.gov) that evaluate the inhibition of the signatures genes.
Accession Number	Gene Name	Cluster Signature	title	n_conditions	conditions
NCT02397486	ALOX5	1, 3	The Impact of Pentoxifylline and Vitamin E on Radiotherapy-induced Toxicity in Head & Neck Cancer Patients	1	Head and Neck Neoplasms
NCT01173692	ALOX5	1, 3	Minocycline for Reduction of Radiation Therapy Treatment-Related Symptom Burden in Oropharynx Cancer: A Randomized Study.	1	Oropharynx Cancer
NCT02077777	ALOX5	1, 3	Chemopreventive Action of Mesalazine on Colorectal Cancer: a Pilot Study for an "in Vivo" Evaluation of the Molecular Effects on β-catenin Signaling Pathway.	1	Colorectal Cancer
NCT01450046	ALOX5	1, 3	Vitamin E δ-Tocotrienol Multiple Dose in Healthy Subjects	1	Pancreatic Cancer
NCT01446952	ALOX5	1, 3	Vitamin E δ-Tocotrienol (VEDT) Single Dose in Healthy Subjects	1	Pancreatic Cancer
NCT01746043	ALOX5	1, 3	A Phase II Study of Minocycline and Armodafinil for Reducing the Symptom Burden Produced by Chemoradiation Treatment for Esophageal Cancer	1	Esophageal Cancer
NCT00553345	ALOX5	1, 3	Selenium and Vitamin E in Preventing Cancer Progression and Recurrence in Patients With Early-Stage Bladder Cancer	1	Bladder Cancer
NCT01636934	ALOX5	1, 3	Minocycline Study in Non Small Cell Lung Cancer (NSCLC) Patients for Chemoradiation Therapy	1	Lung Cancer
NCT02297412	ALOX5	1, 3	Pilot Clinical Trial Evaluating the Utility of Minocycline as an Agent to Decrease Chemotherapy-Induced Peripheral Neuropathy (CIPN) and Paclitaxel-Induced Acute Pain Syndrome (P-APS): A Randomized Placebo-Controlled, Double Blind Trial	1	Breast Cancer
NCT02636569	ALOX5	1, 3	Topical Chemoprevention of Skin Cancer Biomarkers	1	Non-melanoma Skin Cancer
NCT01198145	ALOX5	1, 3	Sulfasalazine in Preventing Acute Diarrhea in Patients With Cancer Who Are Undergoing Pelvic Radiation Therapy	3	Diarrhea;Gastrointestinal Complications;Unspecified Adult Solid Tumor, Protocol Specific
NCT01906008	ALOX5	1, 3	Phase II Study of Minocycline for Reducing Symptom Burden in Colorectal Patients	1	Colorectal Cancer
NCT00553124	ALOX5	1, 3	Different Factors Affecting Patients With Newly Diagnosed Bladder Cancer	1	Bladder Cancer
NCT02203552	ALOX5	1, 3	Minocycline Hydrochloride in Reducing Chemotherapy Induced Depression and Anxiety in Patients With Stage I-III Breast Cancer	9	Stage II Breast Cancer;Stage IIIA Breast Cancer;Stage IIIB Breast Cancer;Stage IIIC Breast Cancer;Anxiety Disorder;Depression;Recurrent Breast Cancer;Stage IA Breast Cancer;Stage IB Breast Cancer
NCT02047149	ALOX5	1, 3	Evaluating the Safety of Zileuton (Zyflo®) in Combination With Dasatinib (Sprycel®) in Chronic Myelogenous Leukemia	1	Chronic Myelogenous Leukemia
NCT01693523	ALOX5	1, 3	Minocycline Study in Pancreatic Cancer Patients	1	Pancreatic Cancer
NCT02055963	ALOX5	1, 3	Minocycline for Postsurgical Symptom Reduction in Head and Neck Cancer	1	Head And Neck Cancer
NCT01813240	ALOX5	1, 3	Prevention of Imminent Paralysis Following Spinal Cord Trauma or Ischemia by Minocycline: A Multi-center Study in Israel With IDF Primary Care Involvement	1	Spinal Tumors, Trauma Patients, Minocycline.
NCT02077777	CHUK	1	Chemopreventive Action of Mesalazine on Colorectal Cancer: a Pilot Study for an "in Vivo" Evaluation of the Molecular Effects on β-catenin Signaling Pathway.	1	Colorectal Cancer
NCT02094625	CHUK	1	NAC to Prevent Cisplatin-induced Hearing Loss	5	Neuroectodermal Tumors, Primitive;Liver Neoplasms;Neoplasms, Germ Cell and Embryonal;Osteosarcoma;Other Childhood Cancers Using Cisplatin-based Regimens
NCT02241876	CHUK	1	THE USE OF N-ACETYLCYSTEINE ATTENUATING CISPLATIN-INDUCED TOXICITIES BY OXIDATIVE STRESS	1	Head and Neck Neoplasms
NCT02569957	CHUK	1	Effect of Acetylcysteine With Topotecan Hydrochloride on the Tumor Microenvironment in Patients With Persistent or Recurrent High Grade Ovarian, Primary Peritoneal, or Fallopian Tube Cancer	5	Malignant Ovarian Endometrioid Tumor;Malignant Ovarian Serous Tumor;Recurrent Fallopian Tube Carcinoma;Recurrent Ovarian Carcinoma;Recurrent Primary Peritoneal Carcinoma
NCT00637624	CHUK	1	N-AcetylCysteine vs. Placebo to Prevent Neurotoxicity Induced by Platinum Containing Chemotherapy	3	Carcinoma, Non-Small-Cell Lung;Carcinoma, Small Cell Lung;Mesothelioma
NCT01878695	CHUK	1	Pilot Study of Anti-oxidant Supplementation With N-Acetyl Cysteine in Stage 0/I Breast Cancer	3	Stage 0/1 Breast Cancer;Post Biopsy;Pre-surgery
NCT01198145	CHUK	1	Sulfasalazine in Preventing Acute Diarrhea in Patients With Cancer Who Are Undergoing Pelvic Radiation Therapy	3	Diarrhea;Gastrointestinal Complications;Unspecified Adult Solid Tumor, Protocol Specific
NCT02476526	CHUK	1	Safety of Low Dose IV Contrast CT Scanning in Chronic Kidney Disease	4	Chronic Kidney Disease;Pulmonary Embolism;Renal Artery Stenosis;Pulmonary Cancer
NCT02123511	CHUK	1	Acetylcysteine Rinse in Reducing Saliva Thickness and Mucositis in Patients With Head and Neck Cancer Undergoing Radiation Therapy	83	Stage I Basal Cell Carcinoma of the Lip;Stage I Lymphoepithelioma of the Nasopharynx;Stage I Lymphoepithelioma of the Oropharynx;Stage I Mucoepidermoid Carcinoma of the Oral Cavity;Stage I Salivary Gland Cancer;Stage I Squamous Cell Carcinoma of the Larynx;Stage I Squamous Cell Carcinoma of the Lip and Oral Cavity;Stage I Squamous Cell Carcinoma of the Nasopharynx;Stage I Squamous Cell Carcinoma …
NCT02596828	FYN	2	Prospective Pilot Trial to Assess a Multimodal Molecular Targeted Therapy in Children, Adolescent and Young Adults With Relapsed or Refractory High-grade Pineoblastoma	1	Pineoblastoma
NCT01771458	FYN	2	A Randomized Phase II Trial Comparing Therapy Based on Tumor Molecular Profiling Versus Conventional Therapy in Patients With Refractory Cancer	1	Reccurent/Metastatic Solid Tumor Disease
NCT02268370	FYN	2	Treatment-free Remission Accomplished With Dasatinib in Patients With CML	1	Chronic Myeloid Leukemia
NCT02693535	FYN	2	TAPUR: Testing the Use of Food and Drug Administration (FDA) Approved Drugs That Target a Specific Abnormality in a Tumor Gene in People With Advanced Stage Cancer	3	Lymphoma, Non-Hodgkin;Multiple Myeloma;Advanced Solid Tumors
NCT02709083	FYN	2	Dasatinib or Nilotinib Followed by Imatinib in Patients With Newly Diagnosed, Chronic Phase Chronic Myeloid Leukemia	1	Chronic Phase Chronic Myelogenous Leukemia, BCR-ABL1 Positive
NCT01872442	FYN	2	Combination of Dasatinib and Peg-Interferon Alpha 2b in First Line for Chronic Myeloid Leukemia in Chronic Phase	1	Chronic Phase of Chronic Myeloid Leukemia
NCT01256398	FYN	2	Dasatinib Followed by Stem Cell Transplant in Treating Older Patients With Newly Diagnosed Acute Lymphoblastic Leukemia	2	Adult B Acute Lymphoblastic Leukemia With t(9;22)(q34;q11.2); BCR-ABL1;Untreated Adult Acute Lymphoblastic Leukemia
NCT00820170	FYN	2	Dasatinib In Combination With Weekly Paclitaxel For Patients With Metastatic Breast Carcinoma CA 180 194	1	Breast Cancer
NCT01652976	FYN	2	Phase II Study of 5-FU, Oxaliplatin Plus Dasatinib in Metastatic Pancreatic Adenocarcinoma	1	Pancreatic Cancer Metastatic
NCT02720185	FYN	2	The Window of Opportunity of Dasatinib in Operable Triple Negative Breast Cancers With nEGFR	2	Breast Neoplasms;Triple Negative Breast Neoplasms
NCT01620216	FYN	2	Validation of an in Vitro Assay to Predict Targeted Therapies for Acute Leukemia Patients	2	Acute Myelogenous Leukemia;Acute Lymphoblastic Leukemia
NCT01744652	FYN	2	Dasatinib and Crizotinib in Advanced Cancer	1	Advanced Cancers
NCT01234935	FYN	2	Dasatinib and Gemcitabine Hydrochloride or Gemcitabine Hydrochloride Alone in Treating Patients With Pancreatic Cancer Previously Treated With Surgery	8	Acinar Cell Adenocarcinoma of the Pancreas;Duct Cell Adenocarcinoma of the Pancreas;Recurrent Pancreatic Cancer;Stage IA Pancreatic Cancer;Stage IB Pancreatic Cancer;Stage IIA Pancreatic Cancer;Stage IIB Pancreatic Cancer;Stage III Pancreatic Cancer
NCT01643278	FYN	2	Dasatinib and Ipilimumab in Treating Patients With Gastrointestinal Stromal Tumors or Other Sarcomas That Cannot Be Removed by Surgery or Are Metastatic	3	Gastrointestinal Stromal Tumor;Stage III Soft Tissue Sarcoma;Stage IV Soft Tissue Sarcoma
NCT01887561	FYN	2	Dasatinib for Patients Achieving Complete Molecular Response for Cure D-NewS Trial	1	Myelogenous Leukemia, Chronic, Chronic Phase
NCT02494882	FYN	2	Adding Ruxolitinib to a Combination of Dasatinib Plus Dexamethasone in Remission Induction Therapy in Newly Diagnosed Philadelphia Chromosome-Positive Acute Lymphoblastic Leukemia Patients Aged 40 Years or Older	1	Acute Lymphoblastic Leukemia
NCT01306942	FYN	2	Dasatinib In Combination With Trastuzumab And Paclitaxel In The First Line Treatment Of Her2-Positive Metastatic Breast Cancer (MBC) Patients	1	Breast Cancer
NCT01498445	FYN	2	An Open-Label, Phase I/II Study of Two Different Schedules of Dasatinib (Sprycel) and Decitabine (Dacogen) Used in Combination for Patients With Accelerated or Blastic Phase Chronic Myelogenous Leukemia (Protocol CA180357)	1	Leukemia
NCT00254423	FYN	2	Study of Dasatinib in Patients With Chronic Myelogenous Leukemia	1	Chronic Myelogenous Leukemia
NCT00777036	FYN	2	A Phase II Study of Dasatinib in Children and Adolescents With Newly Diagnosed Chronic Phase CML or With Ph+ Leukemias Resistant or Intolerant to Imatinib	1	Leukemia
NCT00255346	FYN	2	Dasatinib as Therapy for Myeloproliferative Disorders (MPDs)	8	Acute Myeloid Leukemia;Myelodysplastic Syndromes;Agnogenic Myeloid Metaplasia;Myelofibrosis;Hypereosinophilic Syndrome;Polycythemia Vera;Mastocytosis;Leukemia, Myelomonocytic, Chronic
NCT00854841	FYN	2	The Randomized Study of Dasatinib and High-Dose Imatinib (600mg) in Suboptimal Responder	1	Chronic Myeloid Leukemia
NCT00036738	FYN	2	Fludarabine Phosphate and Total-Body Irradiation Followed by Donor Peripheral Blood Stem Cell Transplant in Treating Patients With Acute Lymphoblastic Leukemia or Chronic Myelogenous Leukemia That Has Responded to Treatment With Imatinib Mesylate, Dasatinib, or Nilotinib	10	Adult Acute Lymphoblastic Leukemia in Remission;Blastic Phase Chronic Myelogenous Leukemia;Childhood Acute Lymphoblastic Leukemia in Remission;Chronic Myelogenous Leukemia, BCR-ABL1 Positive;Chronic Phase Chronic Myelogenous Leukemia;Philadelphia Chromosome Positive Adult Precursor Acute Lymphoblastic Leukemia;Philadelphia Chromosome Positive Childhood Precursor Acute Lymphoblastic Leukemia;Recur…
NCT01260688	FYN	2	Cediranib Maleate With or Without Dasatinib in Patients With Hormone-Resistant Prostate Cancer Resistant to Treatment With Docetaxel	2	Hormone-resistant Prostate Cancer;Recurrent Prostate Cancer
NCT02559778	FYN	2	Pediatric Precision Laboratory Advanced Neuroblastoma Therapy	1	Neuroblastoma
NCT01660971	FYN	2	Gemcitabine Hydrochloride, Dasatinib, and Erlotinib Hydrochloride in Treating Patients With Pancreatic Cancer That Is Metastatic or Cannot Be Removed by Surgery	4	Stage III Pancreatic Cancer;Stage IV Pancreatic Cancer;Metastatic Pancreatic Adenocarcinoma;Recurrent Pancreatic Carcinoma
NCT02523976	FYN	2	Dasatinib Combined With Chemotherapy in Philadelphia Chromosome-positive Acute Lymphoblastic Leukemia	1	Acute,Leukemia, Lymphoid
NCT02015728	FYN	2	Selecting Patient-Specific Biologically Targeted Therapy for Pediatric Patients With Refractory Or Recurrent Brain Tumors	1	Recurrent Childhood Brain Tumor
NCT01990196	FYN	2	Neoadjuvant Phase 2 Study Comparing the Effects of AR Inhibition With/Without SRC or MEK Inhibition in Prostate Cancer	1	Prostate Cancer
NCT01593254	FYN	2	Open Label, Randomized Phase 2b Study of Dasatinib vs Imatinib in Patients With Chronic Myeloid Leukemia (CML) Who do Not Have Favorable Imatinib Response (DASCERN)	1	Chronic Phase Chronic Myeloid Leukemia
NCT02689440	FYN	2	Therapy of Early Chronic Phase Chronic Myelogenous Leukemia (CML) With Dasatinib	1	Chronic Myelogenous Leukemia
NCT01685125	FYN	2	Abiraterone Acetate and Prednisone With or Without Dasatinib in Treating Patients With Metastatic Hormone-Resistant Prostate Cancer	3	Hormone-resistant Prostate Cancer;Recurrent Prostate Cancer;Stage IV Prostate Cancer
NCT00788125	FYN	2	Dasatinib, Ifosfamide, Carboplatin, and Etoposide in Treating Young Patients With Metastatic or Recurrent Malignant Solid Tumors	11	Brain and Central Nervous System Tumors;Childhood Germ Cell Tumor;Extragonadal Germ Cell Tumor;Kidney Cancer;Liver Cancer;Lymphoma;Neuroblastoma;Ovarian Cancer;Sarcoma;Testicular Germ Cell Tumor;Unspecified Childhood Solid Tumor, Protocol Specific
NCT01238211	FYN	2	Combination Chemotherapy and Dasatinib in Treating Patients With Newly Diagnosed Acute Myeloid Leukemia	6	Untreated Adult Acute Myeloid Leukemia;Acute Myeloid Leukemia Arising From Previous Myelodysplastic Syndrome;Adult Acute Myeloid Leukemia With Inv(16)(p13.1q22); CBFB-MYH11;Adult Acute Myeloid Leukemia With t(16;16)(p13.1;q22); CBFB-MYH11;Adult Acute Myeloid Leukemia With t(8;21)(q22;q22); RUNX1-RUNX1T1;Secondary Acute Myeloid Leukemia
NCT00550615	FYN	2	Dasatinib in Relapsed or Refractory Non-Hodgkin's Lymphoma	1	Non-Hodgkin's Lymphoma
NCT00390793	FYN	2	Hyper-CVAD Plus Dasatinib in Philadelphia/BCR-ABL Positive ALL	2	Acute Lymphoblastic Leukemia;Leukemia
NCT00859937	FYN	2	Dasatinib in Treating Patients With Recurrent or Metastatic Malignant Salivary Gland Tumors	11	High-grade Salivary Gland Mucoepidermoid Carcinoma;Low-grade Salivary Gland Mucoepidermoid Carcinoma;Recurrent Salivary Gland Cancer;Salivary Gland Acinic Cell Tumor;Salivary Gland Adenocarcinoma;Salivary Gland Adenoid Cystic Carcinoma;Salivary Gland Anaplastic Carcinoma;Salivary Gland Malignant Mixed Cell Type Tumor;Salivary Gland Poorly Differentiated Carcinoma;Salivary Gland Squamous Cell Carc…
NCT01482728	FYN	2	Bristol-Myers Squibb Dasatinib Src Inhibition in Endometrial Cancer	1	Endometrial Cancer
NCT01310010	FYN	2	Study of Dasatinib to Treat Philadelphia Positive Acute Lymphoblastic Leukemia	1	Leukemia, Lymphoblastic, Acute, Philadelphia-Positive
NCT01460693	FYN	2	Comparison of Imatinib Versus Dasatinib in Patients With Newly-diagnosed Chronic Phase Chronic Myeloid Leukaemia	1	Myeloid Leukemia, Chronic, Chronic Phase
NCT01254864	FYN	2	Maximal Androgen Depletion Followed by Randomization of Maximal Androgen Ablation With Molecular Targeted Therapies	1	Prostate Cancer
NCT02011945	FYN	2	A Phase 1B Study to Investigate the Safety and Preliminary Efficacy for the Combination of Dasatinib Plus Nivolumab in Patients With Chronic Myeloid Leukemia	1	Chronic Myeloid Leukemia
NCT01471106	FYN	2	Phase II Short-term Adjuvant Therapy and Biomarker Studies With Targeted Agents in Women With Estrogen Receptor Negative Breast Cancer	1	Breast Cancer
NCT01643603	FYN	2	Dasatinib for Immune Modulation After Donor Stem Cell Transplant for Hematologic Malignancies	6	Non-Hodgkin's Lymphoma;Hodgkin's Lymphoma;Myeloid Leukemia;Multiple Myeloma;Myelodysplastic Syndrome;Lymphoid Leukemia
NCT02143414	FYN	2	Blinatumomab and Combination Chemotherapy or Dasatinib, Prednisone, and Blinatumomab in Treating Older Patients With Newly Diagnosed Acute Lymphoblastic Leukemia	2	B Acute Lymphoblastic Leukemia;Untreated Adult Acute Lymphoblastic Leukemia
NCT00464620	FYN	2	Trial of Dasatinib in Advanced Sarcomas	10	Rhabdomyosarcoma;Malignant Peripheral Nerve Sheath Tumors;Chondrosarcoma;Sarcoma, Ewing's;Sarcoma, Alveolar Soft Part;Chordoma;Epithelioid Sarcoma;Giant Cell Tumor of Bone;Hemangiopericytoma;Gastrointestinal Stromal Tumor (GIST)
NCT02690922	FYN	2	Low-dose Chemotherapy Combine With Tyrosine Kinase Inhibitor to Treat ph+ Acute Lymphoblastic Leukemia Patients	1	ph+ Acute Lymphoblastic Leukemia
NCT00918463	FYN	2	A Study to Evaluate the Safety and Efficacy of Dasatinib (Sprycel) in Subjects With Relapsed or Refractory Diffuse Large B-Cell Lymphoma (DLBCL)	1	Diffuse Large B-cell Lymphoma
NCT02059265	FYN	2	Dasatinib in Treating Patients With Recurrent or Persistent Ovarian, Fallopian Tube, Endometrial or Peritoneal Cancer	7	Endometrial Clear Cell Adenocarcinoma;Estrogen Receptor Negative;Ovarian Clear Cell Cystadenocarcinoma;Recurrent Fallopian Tube Carcinoma;Recurrent Ovarian Carcinoma;Recurrent Primary Peritoneal Carcinoma;Recurrent Uterine Corpus Carcinoma
NCT02013648	FYN	2	Randomized Phase III Study of Intensive Chemotherapy With or Without Dasatinib (Sprycel™)	1	Acute Myeloid Leukemia (AML)
NCT02326311	FYN	2	Optimization of TKIs Treatment and Quality of Life in Ph+ CML Patients ≥60 Years in Deep Molecular Response	1	Leukemia, Chronic Myeloid
NCT00549848	FYN	2	Total Therapy Study XVI for Newly Diagnosed Patients With Acute Lymphoblastic Leukemia	1	Acute Lymphoblastic Leukemia
NCT01999985	FYN	2	Phase I Trial of Afatinib (BIBW 2992) and Dasatinib in Non-small Cell Lung Cancer (NSCLC)	2	Lung Cancer;Non-small Cell Lung Cancer (NSCLC)
NCT01850004	FYN	2	Open-Label Study Evaluating Dasatinib Therapy Discontinuation in Patients With Chronic Phase Chronic Myeloid Leukemia With Stable Complete Molecular Response	1	Chronic Phase Chronic Myeloid Leukemia
NCT00410813	FYN	2	S0622, Dasatinib in Treating Patients With Stage IV Breast Cancer That Has Spread to the Bone	2	Breast Cancer;Metastatic Cancer
NCT02546791	FYN	2	Frequency and Severity of Pleural Effusion Associated With the Use of Dasatinib in Patients With Chronic Myeloid Leukemia. A Descriptive, Mexican Multicenter Study	1	Small Cell Lung Cancer
NCT01467986	FYN	2	Multimodal Molecular Targeted Therapy to Treat Relapsed or Refractory High-risk Neuroblastoma	1	Neuroblastoma Recurrent
NCT01440998	FYN	2	Dasatinib, Paclitaxel, and Carboplatin in Treating Patients With Stage III-IV or Recurrent Endometrial Cancer	14	Stage IVB Uterine Corpus Cancer;Uterine Carcinosarcoma;Endometrial Adenocarcinoma;Endometrial Adenosquamous Carcinoma;Endometrial Clear Cell Adenocarcinoma;Endometrial Mucinous Adenocarcinoma;Endometrial Serous Adenocarcinoma;Endometrial Undifferentiated Carcinoma;Endometrioid Adenocarcinoma;Recurrent Uterine Corpus Carcinoma;Stage IIIA Uterine Corpus Cancer;Stage IIIB Uterine Corpus Cancer;Stage…
NCT02043587	FYN	2	Chemotherapy With Liposomal Cytarabine CNS Prophylaxis for Adult Acute Lymphoblastic Leukemia & Lymphoblastic Lymphoma	2	Acute Lymphocytic Leukemia;Adult Lymphoblastic Lymphoma
NCT02389309	FYN	2	A Trial of Dasatinib (PDGFR and SRC Inhibitor), Temsirolimus and Cyclophosphamide in Patients With Advanced Solid Tumors	1	Solid Tumors
NCT00882583	FYN	2	A Study of Dasatinib, Cetuximab and Radiation With or Without Cisplatin in HNSCC	1	Head and Neck Cancer
NCT02047149	FYN	2	Evaluating the Safety of Zileuton (Zyflo®) in Combination With Dasatinib (Sprycel®) in Chronic Myelogenous Leukemia	1	Chronic Myelogenous Leukemia
NCT00949988	FYN	2	A Study of Dasatinib and Rituximab for Relapsed/Refractory Chronic Lymphocytic Leukemia	1	Chronic Lymphocytic Leukemia
NCT01802450	FYN	2	Dasatinib in Patients With Chronic Myeloid Leukemia in Chronic Phase	1	Chronic Myeloid Leukemia
NCT00662636	FYN	2	Dasatinib and Lapatinib Ditolsylate in Treating Patients With Advanced Solid Tumors That Cannot Be Removed By Surgery	1	Unspecified Adult Solid Tumor, Protocol Specific
NCT02421926	FYN	2	Extension Study of IDEAL (Imatinib) for Chronic Myelgenous Leukemia (CML)	1	Leukemia, Myelogenous, Chronic, BCR-ABL Positive
NCT01015222	FYN	2	Dasatinib, Bevacizumab, Paclitaxel in Patients With Advanced Malignancies	1	Advanced Cancer
NCT01627132	FYN	2	Discontinuation of Dasatinib in Patients With Chronic Myeloid Leukemia-CP Who Have Maintained Complete Molecular Remission for Two Years; Dasatinib Stop Trial	1	Chronic Myeloid Leukemia
NCT00792948	FYN	2	Combination Chemotherapy With or Without Donor Stem Cell Transplant in Treating Patients With Acute Lymphoblastic Leukemia	8	Adult Acute Lymphoblastic Leukemia in Remission;Adult B Acute Lymphoblastic Leukemia;Adult B Acute Lymphoblastic Leukemia With t(9;22)(q34;q11.2); BCR-ABL1;Adult L1 Acute Lymphoblastic Leukemia;Adult L2 Acute Lymphoblastic Leukemia;Adult T Acute Lymphoblastic Leukemia;Recurrent Adult Acute Lymphoblastic Leukemia;Untreated Adult Acute Lymphoblastic Leukemia
NCT01609816	FYN	2	Dasatinib for Modulating Immune System After Autologous Stem Cell Transplants for Multiple Myeloma, Non-Hodgkin, or Hodgkin Lymphoma	5	Non-Hodgkin's Lymphoma;Multiple;Mycosis Fungoides;Hodgkin's Lymphoma;Multiple Myeloma
NCT01636908	FYN	2	Determination of Intratumoral Concentrations of Kinase Inhibitors in Patients With Advanced Solid Malignancies.	2	Cancer;Advanced Solid Tumors
NCT02297139	FYN	2	Continuing Treatment for Subjects Who Have Participated on a Prior Protocol Investigating Dasatinib	1	Multiple Indications Cancer
NCT01876212	FYN	2	Dendritic Cell Vaccines + Dasatinib for Metastatic Melanoma	1	Metastatic Melanoma
NCT00306202	FYN	2	Study of Dasatinib in Children and Adolescents With Relapsed or Refractory Leukemia	1	Leukemia
NCT00423735	FYN	2	Dasatinib in Treating Patients With Recurrent Glioblastoma Multiforme or Gliosarcoma	4	Recurrent Adult Brain Neoplasm;Adult Giant Cell Glioblastoma;Adult Glioblastoma;Adult Gliosarcoma
NCT00568750	FYN	2	Dasatinib as First-Line Therapy in Treating Patients With Gastrointestinal Stromal Tumors	1	Gastrointestinal Stromal Tumor
NCT01460160	FYN	2	Pediatric Philadelphia Positive Acute Lymphoblastic Leukemia	1	Leukemia, Pediatric
NCT02420717	FYN	2	Ruxolitinib or Dasatinib With Chemotherapy in Patients With Philadelphia Chromosome (Ph)-Like Acute Lymphoblastic Leukemia (ALL)	1	Leukemia
NCT01441882	FYN	2	A Study of Dasatinib in Chronic Lymphocytic Leukemia in Patients Who Exhibit in Vitro Dasatinib Sensitivity	1	Chronic Lymphocytic Leukemia (CLL)
NCT01725204	FYN	2	Safety and Efficacy of Pegylated IFN-alpha 2B Added to Dasatinib in Newly Diagnosed Chronic Phase Myeloid Leukemia	1	Leukemia, Myeloid, Chronic-Phase
NCT01445509	FYN	2	Dasatinib in Combination With Bevacizumab to Treat Advanced Solid Tumors	1	Solid Tumors
NCT01488318	FYN	2	Cetuximab and Dasatinib in Recurrent Squamous Cell Carcinoma	1	Squamous Cell Carcinoma Of The Head And Neck
NCT02638428	FYN	2	Genomics-Based Target Therapy for Children With Relapsed or Refractory Malignancy	4	Relapsed Pediatric Solid Tumor;Refractory Pediatric Solid Tumor;Relapsed Pediatric AML;Refractory Pediatric AML
NCT00700882	FYN	2	Dasatinib in Treating Patients With Locally Advanced or Metastatic Mucosal Melanoma, Acral Melanoma, or Vulvovaginal Melanoma That Cannot Be Removed By Surgery	1	Melanoma (Skin)
NCT00566618	FYN	2	Dasatinib in Combination With Zoledronic Acid for the Treatment of Breast Cancer With Bone Metastasis	2	Breast Cancer;Bone Metastases
NCT00112775	FYN	2	BMS-354825 or Imatinib Mesylate in Treating Patients With Chronic Phase Chronic Myelogenous Leukemia That Did Not Respond to Previous Imatinib Mesylate	1	Leukemia
NCT00501410	FYN	2	FOLFOX Chemotherapy Regimen (5-FU, Leucovorin, Oxaliplatin) in Metastatic Colorectal Cancer	1	Colorectal Cancer
NCT02428855	FYN	2	Phase II Trial of Dasatinib in Patients With Isocitrate Dehydrogenase (IDH)-Mutant Advanced Intrahepatic Cholangiocarcinoma	1	Cholangiocarcinoma
NCT02389972	FYN	2	Effectiveness of Dasatinib in Adult Patients With Chronic Myeloid Leukemia in China: A Multicenter, Registry Study	1	Leukemia, Myelogenous, Chronic, BCR-ABL Positive
NCT00529763	FYN	2	Dasatinib in Imatinib Resistant/Intolerant Chinese CML (Chronic and Advanced Phase) Subjects	1	Leukemia
NCT00829647	FYN	2	A Study Using Two Oral Chemotherapy Agents for Chronic Lymphocytic Leukemia	2	Chronic Lymphocytic Leukemia;Leukemia
NCT01876953	FYN	2	Dasatinib, Cytarabine, and Idarubicin in Treating Patients With High-Risk Acute Myeloid Leukemia	9	Adult Acute Myeloid Leukemia With 11q23 (MLL) Abnormalities;Adult Acute Myeloid Leukemia With Del(5q);Adult Acute Myeloid Leukemia With Inv(16)(p13;q22);Adult Acute Myeloid Leukemia With t(15;17)(q22;q12);Adult Acute Myeloid Leukemia With t(16;16)(p13;q22);Adult Acute Myeloid Leukemia With t(8;21)(q22;q22);Recurrent Adult Acute Myeloid Leukemia;Secondary Acute Myeloid Leukemia;Untreated Adult Acu…
NCT00892177	FYN	2	Dasatinib and Bevacizumab in Treating Patients With Recurrent or Progressive High-Grade Glioma or Glioblastoma Multiforme	1	Glioblastoma Multiforme
NCT02680951	FYN	2	Dasatinib in Combination With Chemotherapy for Relapsed or Refractory Core Binding Factor Acute Myeloid Leukemia	1	Acute Myeloid Leukemia
NCT01051115	FYN	2	Dasatinib Combination for Chronic Lymphocytic Leukemia(CLL) With Refractory Disease	1	Chronic Lymphocytic Leukemia
NCT00869401	FYN	2	Dasatinib or Placebo, Radiation Therapy, and Temozolomide in Treating Patients With Newly Diagnosed Glioblastoma Multiforme	1	Brain and Central Nervous System Tumors
NCT00070499	FYN	2	Imatinib Mesylate or Dasatinib in Treating Patients With Previously Untreated Chronic Phase Chronic Myelogenous Leukemia	2	Chronic Myelogenous Leukemia, BCR-ABL1 Positive;Chronic Phase of Disease
NCT02057770	IL6R	2	Allogeneic or Haploidentical Stem Cell Transplant Followed By High-Dose Cyclophosphamide in Treating Patients With Relapsed or Refractory Acute Myeloid Leukemia	1	Leukemia, Myeloid, Acute
NCT02336048	IL6R	2	A Study Evaluating the Safety of Tocilizumab Plus Standard of Care Premedication Given Before Obinutuzumab+Chlorambucil Administration in Patients With Untreated B-Cell Chronic Lymphocytic Leukemia Who Have Comorbidities	1	Chronic Lymphocytic Leukemia
NCT00006200	NFKB1	1, 2	Thalidomide and Dacarbazine for Metastatic Melanoma	1	Melanoma
NCT02326779	NFKB1	1, 2	Low-dose Aspirin Therapy for Esophageal Cancer	1	Esophageal Cancer
NCT00028886	NFKB1	1, 2	Combination Chemotherapy With or Without Thalidomide in Treating Patients With Multiple Myeloma	1	Multiple Myeloma and Plasma Cell Neoplasm
NCT02085655	NFKB1	1, 2	PEG-ASP+Gemox Regimen and Thalidomide for NK/T Lymphoma	1	Extranodal NK-T-Cell Lymphoma, Nasal and Nasal-Type
NCT02649101	NFKB1	1, 2	Thalidomide Plus Chemotherapy Versus Chemotherapy Alone for Advanced Breast Cancer	1	Metastatic Breast Cancer
NCT00089609	NFKB1	1, 2	Docetaxel, Thalidomide, Prednisone, and Bevacizumab to Treat Metastatic Prostate Cancer	1	Prostatic Neoplasms
NCT00047294	NFKB1	1, 2	Temozolomide, Thalidomide, and Celecoxib Following Radiation Therapy in Treating Patients With Newly Diagnosed Glioblastoma Multiforme	1	Brain and Central Nervous System Tumors
NCT00026416	NFKB1	1, 2	Interferon Alfa and Thalidomide in Treating Patients With Soft Tissue Sarcoma or Bone Sarcoma	1	Sarcoma
NCT00027664	NFKB1	1, 2	Interferon Alfa With or Without Thalidomide in Treating Patients With Metastatic Kidney Cancer	1	Kidney Cancer
NCT00958854	NFKB1	1, 2	Fludarabine, Cyclophosphamide, and Thalidomide in Treating Patients With Angioimmunoblastic T-Cell Lymphoma	1	Lymphoma
NCT02203253	NFKB1	1, 2	Efficacy of Thalidomide in Preventing Chemotherapy-induced Delayed Nausea and Vomiting	1	Neoplasms
NCT00521482	NFKB1	1, 2	Temozolomide vs. Temozolomide and Thalidomide Treatment in Recurrent Glioblastoma	1	Glioblastoma
NCT01551641	NFKB1	1, 2	Phase II Trial of Thalidomide Combined With Concurrent Chemoradiotherapy in Esophageal Cancer	1	Esophageal Cancer
NCT01125176	NFKB1	1, 2	Alternating Thalidomide and Lenalidomide Therapy Plus Rituximab (THRiL) as Initial Treatment for Patients With CLL	1	Chronic Lymphocytic Leukemia
NCT00155272	NFKB1	1, 2	Radiotherapy Plus Thalidomide in Locally Advanced Hepatocellular Carcinoma	1	Hepatocellular Carcinoma
NCT01661400	NFKB1	1, 2	Anti-Angiogenic Therapy Post Transplant (ASCR) for Pediatric Solid Tumors	7	Glioma;Neuroectodermal Tumors, Primitive;Wilms Tumor;Rhabdomyosarcoma;Sarcoma, Ewing;Osteosarcoma;Retinoblastoma
NCT00792142	NFKB1	1, 2	Bortezomib, Thalidomide, and Dexamethasone After Melphalan and Stem Cell Transplant in Treating Patients With Stage I-III Multiple Myeloma	2	Multiple Myeloma and Plasma Cell Neoplasm;Neurotoxicity
NCT00728078	NFKB1	1, 2	Low-Dose Thalidomide as Adjuvant Therapy After Radiofrequency Ablation for Hepatocellular Carcinoma	2	Hepatocellular Carcinoma;Liver Cancer
NCT00151281	NFKB1	1, 2	Phase II Study of RT-PEPC in Relapsed Mantle Cell Lymphoma	1	Non-Hodgkin's Lymphoma
NCT00438841	NFKB1	1, 2	Bortezomib, Cyclophosphamide, Dexamethasone, and Thalidomide in Treating Patients With Newly Diagnosed, Previously Untreated Multiple Myeloma	1	Multiple Myeloma and Plasma Cell Neoplasm
NCT00006198	NFKB1	1, 2	Chronic Thalidomide Administration in Patients Undergoing Chemoembolization for Unresectable Hepatocellular Cancer	1	Liver Cancer
NCT02647099	NFKB1	1, 2	Adjuvant Low Dose Aspirin in Colorectal Cancer	1	Colorectal Cancer
NCT00033709	NFKB1	1, 2	Temozolomide and Thalidomide in Treating Patients With Metastatic, Locally Advanced, or Unresectable Leiomyosarcoma	1	Sarcoma
NCT00047281	NFKB1	1, 2	Thalidomide, Celecoxib, and Combination Chemotherapy in Treating Patients With Relapsed or Refractory Malignant Glioma	1	Brain and Central Nervous System Tumors
NCT02401971	NFKB1	1, 2	Irinotecan Plus Thalidomide in Second Line Advanced Gastric Cancer	1	Gastric Cancer
NCT02301286	NFKB1	1, 2	A Trial of Aspirin on Recurrence and Survival in Colon Cancer Patients	2	Colon Cancer;Adjuvant Therapy
NCT00033319	NFKB1	1, 2	Aspirin and/or Folic Acid in Preventing Recurrent Colorectal Polyps	1	Colorectal Cancer
NCT01924624	NFKB1	1, 2	Adjuvant Therapy With Thalidomide After Curative Resection of Hepatocellular Carcinoma	2	Hepatocellular Carcinoma;Recurrence
NCT00384800	NFKB1	1, 2	A Phase II Study of Tegafur/Uracil (UFUR®)Plus Thalidomide for the Treatment of Advanced or Metastatic Hepatocellular Carcinoma (HCC)	1	Carcinoma, Hepatocellular
NCT00565708	NFKB1	1, 2	Aspirin for Dukes C and High Risk Dukes B Colorectal Cancers	1	Colorectal Cancer
NCT01356290	NFKB1	1, 2	Metronomic and Targeted Anti-angiogenesis Therapy for Children With Recurrent/Progressive Medulloblastoma	1	Medulloblastoma
NCT00468910	NFKB1	1, 2	Aspirin in Preventing Colorectal Cancer in Patients at Increased Risk of Colorectal Cancer	3	Colon Cancer;Precancerous Condition;Rectal Cancer
NCT02607072	NFKB1	1, 2	Aspirin for Prevention of Postsurgical Recurrence and Metastasis in Asian Colorectal Cancer Patients: a Multi-center Randomized Trial	1	Colorectal Cancer
NCT00890188	NFKB1	1, 2	Thalidomide and Tegafur/Uracil(UFUR) in the Treatment of Advanced Colorectal Cancer	1	Colon Cancer
NCT00014443	NFKB1	1, 2	Topotecan and Thalidomide in Treating Patients With Recurrent or Refractory Malignant Glioma	1	Brain and Central Nervous System Tumors
NCT02507336	NFKB1	1, 2	Long-Term Followup and/or Thalidomide Maintenance Therapy for Patients Enrolled on Clinical Trial 20030165	2	Mantle Cell Lymphoma;Non-Hodgkin's Lymphoma
NCT00276705	NFKB1	1, 2	Combination Chemotherapy and Thalidomide in Treating Younger Patients Undergoing Surgery For Newly Diagnosed Liver Cancer	1	Liver Cancer
NCT00004088	NFKB1	1, 2	Combination Chemotherapy, Peripheral Stem Cell Transplantation, Biological Therapy, Pamidronate and Thalidomide in Treating Patients With Multiple Myeloma	1	Multiple Myeloma and Plasma Cell Neoplasm
NCT02125409	NFKB1	1, 2	Acetylsalicylic Acid and Colorectal Cancer Prevention: Exploring the Platelet Function of Its Mechanism of Action	1	Colorectal Cancer
NCT00921531	NFKB1	1, 2	Adjuvant Therapy With Thalidomide for Chemoembolization in Advanced Hepatocellular Carcinoma	1	Hepatocellular Carcinoma
NCT02326779	NFKB2	1	Low-dose Aspirin Therapy for Esophageal Cancer	1	Esophageal Cancer
NCT00565708	NFKB2	1	Aspirin for Dukes C and High Risk Dukes B Colorectal Cancers	1	Colorectal Cancer
NCT00468910	NFKB2	1	Aspirin in Preventing Colorectal Cancer in Patients at Increased Risk of Colorectal Cancer	3	Colon Cancer;Precancerous Condition;Rectal Cancer
NCT02125409	NFKB2	1	Acetylsalicylic Acid and Colorectal Cancer Prevention: Exploring the Platelet Function of Its Mechanism of Action	1	Colorectal Cancer
NCT02607072	NFKB2	1	Aspirin for Prevention of Postsurgical Recurrence and Metastasis in Asian Colorectal Cancer Patients: a Multi-center Randomized Trial	1	Colorectal Cancer
NCT02647099	NFKB2	1	Adjuvant Low Dose Aspirin in Colorectal Cancer	1	Colorectal Cancer
NCT02301286	NFKB2	1	A Trial of Aspirin on Recurrence and Survival in Colon Cancer Patients	2	Colon Cancer;Adjuvant Therapy
NCT00033319	NFKB2	1	Aspirin and/or Folic Acid in Preventing Recurrent Colorectal Polyps	1	Colorectal Cancer
NCT02326779	NFKBIA	1, 2	Low-dose Aspirin Therapy for Esophageal Cancer	1	Esophageal Cancer
NCT00565708	NFKBIA	1, 2	Aspirin for Dukes C and High Risk Dukes B Colorectal Cancers	1	Colorectal Cancer
NCT00468910	NFKBIA	1, 2	Aspirin in Preventing Colorectal Cancer in Patients at Increased Risk of Colorectal Cancer	3	Colon Cancer;Precancerous Condition;Rectal Cancer
NCT02125409	NFKBIA	1, 2	Acetylsalicylic Acid and Colorectal Cancer Prevention: Exploring the Platelet Function of Its Mechanism of Action	1	Colorectal Cancer
NCT02607072	NFKBIA	1, 2	Aspirin for Prevention of Postsurgical Recurrence and Metastasis in Asian Colorectal Cancer Patients: a Multi-center Randomized Trial	1	Colorectal Cancer
NCT02647099	NFKBIA	1, 2	Adjuvant Low Dose Aspirin in Colorectal Cancer	1	Colorectal Cancer
NCT02301286	NFKBIA	1, 2	A Trial of Aspirin on Recurrence and Survival in Colon Cancer Patients	2	Colon Cancer;Adjuvant Therapy
NCT00033319	NFKBIA	1, 2	Aspirin and/or Folic Acid in Preventing Recurrent Colorectal Polyps	1	Colorectal Cancer
NCT02152982	PARP1	2	Temozolomide With or Without Veliparib in Treating Patients With Newly Diagnosed Glioblastoma Multiforme	2	Glioblastoma;Gliosarcoma
NCT00892736	PARP1	2	Veliparib in Treating Patients With Malignant Solid Tumors That Did Not Respond to Previous Therapy	15	Adult Solid Neoplasm;BRCA1 Mutation Carrier;BRCA2 Mutation Carrier;Estrogen Receptor Negative;HER2/Neu Negative;Hereditary Breast and Ovarian Cancer Syndrome;Male Breast Carcinoma;Progesterone Receptor Negative;Recurrent Breast Carcinoma;Recurrent Fallopian Tube Carcinoma;Recurrent Ovarian Carcinoma;Recurrent Pancreatic Carcinoma;Recurrent Primary Peritoneal Carcinoma;Recurrent Prostate Carcinoma…
NCT02631733	PARP1	2	Liposomal Irinotecan and Veliparib in Treating Patients With Solid Tumors That Are Metastatic or Cannot Be Removed by Surgery	16	Estrogen Receptor Negative;HER2/Neu Negative;Neuroendocrine Neoplasm;Progesterone Receptor Negative;Stage IIB Cervical Cancer;Stage IIIA Cervical Cancer;Stage IIIB Cervical Cancer;Stage IIIB Non-Small Cell Lung Cancer;Stage IIIC Breast Cancer;Stage IV Breast Cancer;Stage IV Cervical Cancer;Stage IV Gastric Cancer;Stage IV Non-Small Cell Lung Cancer;Stage IV Ovarian Cancer;Stage IV Small Cell Lung…
NCT02416739	PARP1	2	Anticancer Activity of Nicotinamide on Lung Cancer	1	Non-Small-Cell Lung Carcinoma
NCT01924533	PARP1	2	Efficacy and Safety Study of Olaparib in Combination With Paclitaxel to Treat Advanced Gastric Cancer	1	Gastric Cancer
NCT01642251	PARP1	2	Cisplatin and Etoposide With or Without Veliparib in Treating Patients With Extensive Stage Small Cell Lung Cancer or Metastatic Large Cell Neuroendocrine Non-small Cell Lung Cancer	6	Carcinoma of Unknown Primary Origin;Extensive Stage Small Cell Lung Carcinoma;Large Cell Lung Carcinoma;Neuroendocrine Carcinoma;Newly Diagnosed Carcinoma of Unknown Primary Origin;Stage IV Non-Small Cell Lung Cancer
NCT02485990	PARP1	2	Study of Tremelimumab Alone or Combined With Olaparib for Patients With Persistent EOC (Epithelial Ovarian, Fallopian Tube or Primary Peritoneal Carcinoma)	1	Primary Peritoneal Carcinoma
NCT01366144	PARP1	2	Veliparib, Paclitaxel, and Carboplatin in Treating Patients With Solid Tumors That Are Metastatic or Cannot Be Removed by Surgery and Liver or Kidney Dysfunction	12	Bladder Carcinoma;Breast Carcinoma;Carcinoma of Unknown Primary Origin;Endometrial Carcinoma;Esophageal Carcinoma;Lung Carcinoma;Malignant Head and Neck Neoplasm;Melanoma;Ovarian Neoplasm;Renal Pelvis and Ureter Urothelial Carcinoma;Testicular Lymphoma;Urethral Carcinoma
NCT01434316	PARP1	2	Veliparib and Dinaciclib in Treating Patients With Advanced Solid Tumors	4	Advanced Malignant Neoplasm;BRCA1 Mutation Carrier;BRCA2 Mutation Carrier;Solid Neoplasm
NCT00810966	PARP1	2	ABT-888 and Cyclophosphamide in Treating Patients With Solid Tumors or Lymphoma That Did Not Respond to Previous Therapy	3	Leukemia;Lymphoma;Unspecified Adult Solid Tumor, Protocol Specific
NCT02340611	PARP1	2	A Study of Cediranib and Olaparib at the Time Ovarian Cancer Worsens on Olaparib	1	Ovarian Cancer
NCT01749397	PARP1	2	Veliparib and Floxuridine in Treating Patients With Metastatic Epithelial Ovarian, Primary Peritoneal Cavity, or Fallopian Tube Cancer	3	Stage IV Primary Peritoneal Cancer;Stage IV Fallopian Tube Cancer;Stage IV Ovarian Cancer
NCT01758731	PARP1	2	Study of Olaparib With Radiation Therapy and Cetuximab in Advanced Head and Neck Cancer With Heavy Smoking History	1	Squamous Cell Carcinoma of the Head and Neck
NCT01477489	PARP1	2	Veliparib With Radiation Therapy in Patients With Inflammatory or Loco-regionally Recurrent Breast Cancer	1	Breast Cancer
NCT01251874	PARP1	2	Veliparib and Carboplatin in Treating Patients With HER2-Negative Metastatic Breast Cancer	12	BRCA1 Mutation Carrier;BRCA2 Mutation Carrier;Estrogen Receptor Negative;Estrogen Receptor Positive;HER2/Neu Negative;Male Breast Carcinoma;Progesterone Receptor Negative;Progesterone Receptor Positive;Stage IIIB Breast Cancer;Stage IIIC Breast Cancer;Stage IV Breast Cancer;Triple-Negative Breast Carcinoma
NCT01853306	PARP1	2	A Study to Evaluate the Safety, Pharmacokinetics and Oral Bio Availability of Veliparib in Subjects With Solid Tumors	4	High Grade Serous Ovarian Cancer;BRCA Mutated Breast Cancer;Oncology;BRCA Mutated
NCT02106546	PARP1	2	Randomized, Double-Blind, Multicenter, Study Comparing Veliparib Plus Carboplatin and Paclitaxel Versus Placebo Plus Carboplatin and Paclitaxel in Previously Untreated Advanced or Metastatic Squamous Non-Small Cell Lung Cancer	1	Squamous Non-Small Cell Lung Cancer
NCT02502266	PARP1	2	Cediranib Maleate and Olaparib or Standard Chemotherapy in Treating Patients With Recurrent Platinum-Resistant or -Refractory Ovarian, Fallopian Tube, or Primary Peritoneal Cancer	17	Ovarian Mucinous Adenocarcinoma;Ovarian Serous Adenocarcinoma;Ovarian Transitional Cell Carcinoma;Primary Peritoneal Serous Adenocarcinoma;Recurrent Fallopian Tube Carcinoma;Recurrent Ovarian Carcinoma;Recurrent Primary Peritoneal Carcinoma;Undifferentiated Fallopian Tube Carcinoma;Undifferentiated Ovarian Carcinoma;Fallopian Tube Clear Cell Adenocarcinoma;Fallopian Tube Endometrioid Adenocarcino…
NCT02121990	PARP1	2	Dose-Escalation Study of Intraperitoneal (IP) Cisplatin, IV/IP Paclitaxel, IV Bevacizumab, and Oral Olaparib for Newly Diagnosed Ovarian, Primary Peritoneal, and Fallopian Tube Cancer	3	Fallopian Tube Cancer;Ovarian Cancer;Primary Peritoneal Cancer
NCT01017640	PARP1	2	Veliparib With or Without Mitomycin C in Treating Patients With Metastatic, Unresectable, or Recurrent Solid Tumors	1	Solid Neoplasm
NCT02446600	PARP1	2	Olaparib or Cediranib Maleate and Olaparib Compared With Standard Platinum-Based Chemotherapy in Treating Patients With Recurrent Platinum-Sensitive Ovarian, Fallopian Tube, or Primary Peritoneal Cancer	12	Malignant Ovarian Mixed Epithelial Tumor;Ovarian Clear Cell Adenocarcinoma;Ovarian Endometrioid Tumor;Ovarian Serous Tumor;Ovarian Transitional Cell Carcinoma;Recurrent Fallopian Tube Carcinoma;Recurrent Ovarian Carcinoma;Recurrent Primary Peritoneal Carcinoma;Undifferentiated Fallopian Tube Carcinoma;Undifferentiated Ovarian Carcinoma;Fallopian Tube Clear Cell Adenocarcinoma;Fallopian Tube Trans…
NCT01874353	PARP1	2	Olaparib Treatment in BRCA Mutated Ovarian Cancer Patients After Complete or Partial Response to Platinum Chemotherapy	4	Platinum Sensitive;BRCA Mutated;Relapsed Ovarian Cancer;Following Complete or Partial Response to Platinum Based Chemotherapy
NCT00576654	PARP1	2	Veliparib and Irinotecan Hydrochloride in Treating Patients With Cancer That Is Metastatic or Cannot Be Removed by Surgery	13	Adult Hodgkin Lymphoma;Adult Non-Hodgkin Lymphoma;Breast Carcinoma;Colon Carcinoma;Estrogen Receptor Negative;HER2/Neu Negative;Lung Carcinoma;Metastatic Malignant Neoplasm;Ovarian Carcinoma;Pancreatic Carcinoma;Progesterone Receptor Negative;Triple-Negative Breast Carcinoma;Unresectable Malignant Neoplasm
NCT01540565	PARP1	2	Veliparib in Treating Patients With Persistent or Recurrent Epithelial Ovarian, Fallopian Tube, or Primary Peritoneal Cancer	5	BRCA1 Mutation Carrier;BRCA2 Mutation Carrier;Recurrent Fallopian Tube Carcinoma;Recurrent Ovarian Carcinoma;Recurrent Primary Peritoneal Carcinoma
NCT01264432	PARP1	2	Veliparib and Radiation Therapy in Treating Patients With Advanced Solid Malignancies With Peritoneal Carcinomatosis, Epithelial Ovarian, Fallopian, or Primary Peritoneal Cancer	5	Adult Solid Neoplasm;Peritoneal Carcinomatosis;Recurrent Fallopian Tube Carcinoma;Recurrent Ovarian Carcinoma;Recurrent Primary Peritoneal Carcinoma
NCT02561832	PARP1	2	A Phase I, Open-Label, 2 Part Multicentre Study to Assess the Safety, Tolerability and Efficacy of Olaparib in Combination With Carboplatin in Patients With HER-2 Negative Breast Cancer	1	Breast Cancer
NCT01585805	PARP1	2	Gemcitabine Hydrochloride and Cisplatin With or Without Veliparib or Veliparib Alone in Treating Patients With Locally Advanced or Metastatic Pancreatic Cancer	7	BRCA1 Mutation Carrier;BRCA2 Mutation Carrier;Metastatic Pancreatic Adenocarcinoma;Pancreatic Adenocarcinoma;Recurrent Pancreatic Carcinoma;Stage III Pancreatic Cancer;Stage IV Pancreatic Cancer
NCT02324998	PARP1	2	Studying the Effects of Olaparib Given to Men With Intermediate/High Risk Prostate Cancer Before Radical Prostatectomy	1	Prostate Cancer
NCT02264990	PARP1	2	Study Comparing Veliparib Plus Carboplatin and Paclitaxel Versus Investigator's Choice of Standard Chemotherapy in Subjects Receiving First Cytotoxic Chemotherapy for Metastatic or Advanced Non-Squamous Non-Small Cell Lung Cancer Who Are Current or Former Smokers	1	Non-squamous Non-small Cell Lung Cancer
NCT02483104	PARP1	2	Veliparib in Combination With Carboplatin And Weekly Paclitaxel in Japanese Subjects With Ovarian Cancer	1	Ovarian Cancer
NCT01514201	PARP1	2	Veliparib, Radiation Therapy, and Temozolomide in Treating Younger Patients With Newly Diagnosed Diffuse Pontine Gliomas	7	Childhood Mixed Glioma;Untreated Childhood Anaplastic Astrocytoma;Untreated Childhood Brain Stem Glioma;Untreated Childhood Fibrillary Astrocytoma;Untreated Childhood Giant Cell Glioblastoma;Untreated Childhood Glioblastoma;Untreated Childhood Gliosarcoma
NCT01351909	PARP1	2	Cyclophosphamide and Veliparib in Treating Patients With Locally Advanced or Metastatic Breast Cancer	5	HER2/Neu Negative;Recurrent Breast Carcinoma;Stage IIIB Breast Cancer;Stage IIIC Breast Cancer;Stage IV Breast Cancer
NCT02511223	PARP1	2	Efficacy and Safety of PARPi to Treat Pancreatic Cancer	1	Pancreatic Cancer
NCT01472783	PARP1	2	Veliparib Monotherapy for Relapsed Ovarian Cancer With BRCA Mutation	1	Recurrent, Epithelial Ovarian Cancer
NCT02684318	PARP1	2	Study to Evaluate PM01183 in Combination With Olaparib in Advanced Solid Tumors	1	Advanced Solid Tumors.
NCT02264678	PARP1	2	Ascending Doses of AZD6738 in Combination With Chemotherapy and/or Novel Anti Cancer Agents	1	Advanced Solid Malignancies, Head and Neck Squamous Cell Carinoma, and ATM Deficient NSCLC Adenocarcinoma, Gastric Cancer and Gastro-oesophageal Junction
NCT02681237	PARP1	2	A Study of Cediranib and Olaparib at Disease Worsening in Ovarian Cancer	1	Ovarian Cancer
NCT02210663	PARP1	2	A Phase 1 Study of Single Agent Veliparib in Japanese Subjects With Advanced Solid Tumors	1	Advanced Solid Tumors
NCT02032277	PARP1	2	A Study Evaluating Safety and Efficacy of the Addition of ABT-888 Plus Carboplatin Versus the Addition of Carboplatin to Standard Chemotherapy Versus Standard Chemotherapy in Subjects With Early Stage Triple Negative Breast Cancer	1	Triple Negative Breast Cancer
NCT02208375	PARP1	2	mTORC1/2 Inhibitor AZD2014 or the Oral AKT Inhibitor AZD5363 for Recurrent Endometrial and Ovarian Cancer	2	Breast Cancer;Malignant Female Reproductive System Neoplasm
NCT02498613	PARP1	2	Cediranib Maleate and Olaparib in Treating Patients With Solid Tumors That Are Metastatic or Cannot Be Removed by Surgery	22	Estrogen Receptor Negative;HER2/Neu Negative;Metastatic Pancreatic Adenocarcinoma;Pancreatic Adenocarcinoma;Progesterone Receptor Negative;Recurrent Breast Carcinoma;Recurrent Non-Small Cell Lung Carcinoma;Recurrent Pancreatic Carcinoma;Recurrent Small Cell Lung Carcinoma;Stage III Pancreatic Cancer;Stage IIIA Breast Cancer;Stage IIIA Non-Small Cell Lung Cancer;Stage IIIA Small Cell Lung Carcinom…
NCT02624973	PARP1	2	PErsonalized TREatment of High-risk MAmmary Cancer - the PETREMAC Trial	1	Breast Cancer
NCT01638546	PARP1	2	Temozolomide With or Without Veliparib in Treating Patients With Relapsed or Refractory Small Cell Lung Cancer	1	Recurrent Small Cell Lung Carcinoma
NCT02282020	PARP1	2	Olaparib Treatment in Relapsed Germline Breast Cancer Susceptibility Gene (BRCA) Mutated Ovarian Cancer Patients Who Have Progressed at Least 6 Months After Last Platinum Treatment and Have Received at Least 2 Prior Platinum Treatments	1	Relapsed Ovarian Cancer, BRCA Mutation, Platinum Sensitivity
NCT02229656	PARP1	2	Olaparib and Radiotherapy in Head and Neck Cancer	4	Laryngeal Cancer Stage II;Laryngeal Cancer Stage III;Carcinoma, Squamous Cell;Head and Neck Neoplasms
NCT02476968	PARP1	2	To Assess Efficacy of Olaparib Maintenance Monotherapy at Preventing or Delaying the Return of the Cancer	1	BRCAm Ovarian Cancer
NCT02446704	PARP1	2	Study of Olaparib and Temozolomide in Patients With Recurrent Small Cell Lung Cancer Following Failure of Prior Chemotherapy	1	Small Cell Lung Cancer
NCT02392676	PARP1	2	Olaparib Maintenance Treatment Versus Placebo in Patients With PSR Ovarian Cancer Who Are in CR or PR to Platinum-based Chemotherapy and Whose Tumours Carry sBRCAm or HRR-associated Genes Mutations	1	Platinum Sensitive Relapsed Ovarian Cancer
NCT01844986	PARP1	2	Olaparib Maintenance Monotherapy in Patients With BRCA Mutated Ovarian Cancer Following First Line Platinum Based Chemotherapy.	7	Newly Diagnosed;Advanced Ovarian Cancer;FIGO Stage III-IV;BRCA Mutation;Complete Response;Partial Response;First Line Platinum Chemotherapy
NCT02477644	PARP1	2	Platine, Avastin and OLAparib in 1st Line	1	Ovarian Cancer
NCT01908478	PARP1	2	A Phase I Study of Veliparib (ABT-888) in Combination With Gemcitabine and Intensity Modulated Radiation Therapy in Patients With Locally Advanced, Unresectable Pancreatic Cancer	1	Pancreatic Cancer
NCT01026493	PARP1	2	Veliparib and Temozolomide in Treating Patients With Recurrent Glioblastoma	1	Brain and Central Nervous System Tumors
NCT01139970	PARP1	2	Veliparib and Temozolomide in Treating Patients With Acute Leukemia	19	Accelerated Phase of Disease;Acute Myeloid Leukemia Arising From Previous Myelodysplastic Syndrome;Adult Acute Myeloid Leukemia With Inv(16)(p13.1q22); CBFB-MYH11;Adult Acute Myeloid Leukemia With t(16;16)(p13.1;q22); CBFB-MYH11;Adult Acute Myeloid Leukemia With t(8;21)(q22;q22); RUNX1-RUNX1T1;Adult Acute Myeloid Leukemia With t(9;11)(p22;q23); MLLT3-MLL;Adult Acute Promyelocytic Leukemia With t(…
NCT00740805	PARP1	2	Veliparib, Cyclophosphamide, and Doxorubicin Hydrochloride in Treating Patients With Metastatic or Unresectable Solid Tumors or Non-Hodgkin Lymphoma	3	Solid Neoplasm;Stage III Non-Hodgkin Lymphoma;Stage IV Non-Hodgkin Lymphoma
NCT02033551	PARP1	2	A Study Evaluating Veliparib as a Single Agent or in Combination With Chemotherapy in Subjects With Solid Tumors	6	Breast Cancer;Ovarian Cancer;Colon Cancer;Lung Cancer;Gastric Cancer;Solid Tumors
NCT02163694	PARP1	2	A Phase 3 Randomized, Placebo-controlled Trial of Carboplatin and Paclitaxel With or Without Veliparib (ABT-888) in HER2-negative Metastatic or Locally Advanced Unresectable BRCA-associated Breast Cancer	1	Metastatic Breast Cancer
NCT00989651	PARP1	2	Carboplatin, Paclitaxel, Bevacizumab, and Veliparib in Treating Patients With Newly Diagnosed Stage II-IV Ovarian Epithelial, Fallopian Tube, or Primary Peritoneal Cancer	35	Fallopian Tube Clear Cell Adenocarcinoma;Fallopian Tube Endometrioid Adenocarcinoma;Fallopian Tube Mucinous Adenocarcinoma;Fallopian Tube Serous Neoplasm;Fallopian Tube Transitional Cell Carcinoma;Ovarian Brenner Tumor;Ovarian Carcinosarcoma;Ovarian Clear Cell Adenocarcinoma;Ovarian Endometrioid Adenocarcinoma;Ovarian Mixed Epithelial Tumor;Ovarian Mucinous Adenocarcinoma;Ovarian Serous Adenocarc…
NCT02681562	PARP1	2	Olaparib in Locally Advanced ER, PgR and HER2 Negative (Triple Negative) and in Locally Advanced Germline BRCA Mutation-positive Breast Cancer Patients	2	Breast Cancer;Triple Negative Breast Cancer
NCT02489006	PARP1	2	A Study of Olaparib Prior to Surgery and Chemotherapy in Ovarian, Primary Peritoneal, and Fallopian Tube Cancer	4	Ovarian Cancer;Fallopian Tube Cancer;Neoadjuvant Treatment;Debulking Surgical Procedures
NCT01081951	PARP1	2	Study to Compare the Efficacy and Safety of Olaparib When Given in Combination With Carboplatin and Paclitaxel, Compared With Carboplatin and Paclitaxel in Patients With Advanced Ovarian Cancer	1	Ovarian Cancer
NCT01650376	PARP1	2	Phase Ib Study of Olaparib Plus Weekly Carboplatin and Paclitaxel in Relapsed Ovarian Cancer	3	Stage III Ovarian Cancer;Stage IV Ovarian Cancer;Uterine Cancer
NCT02412371	PARP1	2	A Study Evaluating the Efficacy and Tolerability of Veliparib in Combination With Paclitaxel/Carboplatin-Based Chemoradiotherapy Followed by Veliparib and Paclitaxel/Carboplatin Consolidation in Subjects With Stage III Non-Small Cell Lung Cancer	1	Non-small Cell Lung Cancer Stage III
NCT01063517	PARP1	2	Efficacy Study of Olaparib With Paclitaxel Versus Paclitaxel in Gastric Cancer Patients	1	Gastric Cancer
NCT02000622	PARP1	2	Assessment of the Efficacy and Safety of Olaparib Monotherapy Versus Physicians Choice Chemotherapy in the Treatment of Metastatic Breast Cancer Patients With Germline BRCA1/2 Mutations.	3	Breast Cancer Metastatic;BRCA 1 Gene Mutation;BRCA 2 Gene Mutation
NCT01104259	PARP1	2	Veliparib, Cisplatin, and Vinorelbine Ditartrate in Treating Patients With Recurrent and/or Metastatic Breast Cancer	9	Progesterone Receptor-negative Breast Cancer;Recurrent Breast Cancer;Stage IV Breast Cancer;Triple-negative Breast Cancer;Estrogen Receptor-negative Breast Cancer;HER2-negative Breast Cancer;Hereditary Breast/Ovarian Cancer - BRCA1;Hereditary Breast/Ovarian Cancer - BRCA2;Male Breast Cancer
NCT00588991	PARP1	2	Veliparib and Topotecan With or Without Carboplatin in Treating Patients With Relapsed or Refractory Acute Leukemia, High-Risk Myelodysplasia, or Aggressive Myeloproliferative Disorders	24	Adult Acute Megakaryoblastic Leukemia;Adult Acute Monoblastic Leukemia;Adult Acute Monocytic Leukemia;Adult Acute Myeloid Leukemia With Inv(16)(p13.1q22); CBFB-MYH11;Adult Acute Myeloid Leukemia With Maturation;Adult Acute Myeloid Leukemia With Minimal Differentiation;Adult Acute Myeloid Leukemia With t(16;16)(p13.1;q22); CBFB-MYH11;Adult Acute Myeloid Leukemia With t(8;21)(q22;q22); RUNX1-RUNX1T…
NCT02470585	PARP1	2	Veliparib With Carboplatin and Paclitaxel and as Continuation Maintenance Therapy in Subjects With Newly Diagnosed Stage III or IV, High-grade Serous, Epithelial Ovarian, Fallopian Tube, or Primary Peritoneal Cancer	2	Ovarian Cancer;Ovarian Neoplasm
NCT01788332	PARP1	2	Parp Inhibitor in Advanced Non-Small Cell Lung Cancer (PIN)	1	Non-small Cell Lung Cancer
NCT01576172	PARP1	2	Abiraterone Acetate and Prednisone With or Without Veliparib in Treating Patients With Metastatic Hormone-Resistant Prostate Cancer	3	Hormone-Resistant Prostate Cancer;Recurrent Prostate Carcinoma;Stage IV Prostate Cancer
NCT02686008	PARP1	2	Pharmacodynamic Study to Assess the Anti-proliferative Activity of the PARP Inhibitor Olaparib in Patients With HPV Positive and HPV Negative HNSCC	1	Squamous Cell Carcinoma of the Head and Neck
NCT02418624	PARP1	2	Phase I of Carboplatin-Olaparib Followed by Olaparib Monotherapy in Advanced Cancer	3	Breast Cancer;Ovarian Cancer;Advanced Cancer
NCT01682772	PARP1	2	TOPARP: A Phase II Trial of Olaparib in Patients With Advanced Castration Resistant Prostate Cancer	1	Adenocarcinoma of the Prostate
NCT02338622	PARP1	2	Trial of Olaparib in Combination With AZD5363 (ComPAKT)	1	Advanced Cancer
NCT01063816	PARP1	2	A Study of ABT-888 in Combination With Carboplatin and Gemcitabine in Subjects With Advanced Solid Tumors	1	Advanced Solid Tumors
NCT02679963	PARP1	2	Trial Evaluating Maintenance Olaparib in Patients With Platinum-sensitive Advanced Non-small Cell Lung Cancer	1	Non Small Cell Lung Cancer
NCT01149083	PARP1	2	Veliparib With or Without Carboplatin in Treating Patients With Stage III or Stage IV Breast Cancer	6	BRCA1 Mutation Carrier;BRCA2 Mutation Carrier;Recurrent Breast Carcinoma;Stage IIIB Breast Cancer;Stage IIIC Breast Cancer;Stage IV Breast Cancer
NCT02032823	PARP1	2	Olaparib as Adjuvant Treatment in Patients With Germline BRCA Mutated High Risk HER2 Negative Primary Breast Cancer	1	Breast Cancer
NCT01460888	PARP1	2	Radiotherapy & Olaparib in COmbination for Carcinoma of the Oesophagus	1	Carcinoma of the Oesophagus
NCT02227082	PARP1	2	Olaparib and Radiotherapy in Inoperable Breast Cancer	3	Locally Advanced Malignant Neoplasm;Inflammatory Breast Carcinoma;Triple-Negative Invasive Breast Carcinoma
NCT02345265	PARP1	2	Olaparib and Cediranib Maleate in Treating Patients With Recurrent Ovarian, Primary Peritoneal, or Fallopian Tube Cancer	8	Fallopian Tube Endometrioid Adenocarcinoma;Fallopian Tube Serous Adenocarcinoma;High Grade Ovarian Serous Adenocarcinoma;Ovarian Endometrioid Tumor;Primary Peritoneal Serous Adenocarcinoma;Recurrent Fallopian Tube Carcinoma;Recurrent Ovarian Carcinoma;Recurrent Primary Peritoneal Carcinoma
NCT01623349	PARP1	2	Phase I Study of the Oral PI3kinase Inhibitor BKM120 or BYL719 and the Oral PARP Inhibitor Olaparib in Patients With Recurrent Triple Negative Breast Cancer or High Grade Serous Ovarian Cancer	2	Ovarian Cancer;Breast Cancer
NCT02158507	PARP1	2	Pilot Study of Veliparib (ABT-888) and Lapatinib (Tykerb) in Patients With Metastatic, Triple Negative Breast Cancer	1	Metastatic Triple Negative Breast Cancer
NCT01711541	PARP1	2	Combination Chemotherapy With or Without Veliparib in Treating Patients With Stage IV Head and Neck Cancer	15	Stage IVA Hypopharyngeal Squamous Cell Carcinoma;Stage IVA Laryngeal Squamous Cell Carcinoma;Stage IVA Lip and Oral Cavity Squamous Cell Carcinoma;Stage IVA Major Salivary Gland Carcinoma;Stage IVA Nasal Cavity and Paranasal Sinus Squamous Cell Carcinoma;Stage IVA Oropharyngeal Squamous Cell Carcinoma;Stage IVB Hypopharyngeal Squamous Cell Carcinoma;Stage IVB Laryngeal Squamous Cell Carcinoma;Sta…
NCT01116648	PARP1	2	Cediranib Maleate and Olaparib in Treating Patients With Recurrent Ovarian, Fallopian Tube, or Peritoneal Cancer or Recurrent Triple-Negative Breast Cancer	11	Estrogen Receptor Negative;HER2/Neu Negative;Ovarian Endometrioid Adenocarcinoma;Ovarian Serous Cystadenocarcinoma;Ovarian Serous Surface Papillary Adenocarcinoma;Progesterone Receptor Negative;Recurrent Breast Carcinoma;Recurrent Fallopian Tube Carcinoma;Recurrent Ovarian Carcinoma;Recurrent Primary Peritoneal Carcinoma;Triple-Negative Breast Carcinoma
NCT02289690	PARP1	2	Dose Escalation and Double-blind Study of Veliparib in Combination With Carboplatin and Etoposide in Treatment-naive Extensive Stage Disease Small Cell Lung Cancer	1	Small Cell Lung Cancer
NCT02305758	PARP1	2	Study Comparing Veliparib Plus FOLFIRI Versus Placebo Plus FOLFIRI With or Without Bevacizumab in Previously Untreated Metastatic Colorectal Cancer	1	Untreated Metastatic Colorectal Cancer
NCT01237067	PARP1	2	Olaparib in Combination With Carboplatin for Refractory or Recurrent Women s Cancers	6	Cervical Cancer;Ovarian Cancer;Breast Cancer;Primary Peritoneal Cancer;Fallopian Tube Cancer;Endometrial Cancer
NCT01266447	PARP1	2	Veliparib, Topotecan Hydrochloride, and Filgrastim or Pegfilgrastim in Treating Patients With Persistent or Recurrent Cervical Cancer	8	Cervical Small Cell Carcinoma;Cervical Squamous Cell Carcinoma;Recurrent Cervical Carcinoma;Stage III Cervical Cancer;Stage IVA Cervical Cancer;Stage IVB Cervical Cancer;Cervical Adenocarcinoma;Cervical Adenosquamous Carcinoma
NCT02184195	PARP1	2	Olaparib in gBRCA Mutated Pancreatic Cancer Whose Disease Has Not Progressed on First Line Platinum-Based Chemotherapy	2	Germline BRCA1/2 Mutations and;Metastatic Adenocarcinoma of the Pancreas
NCT02677038	PARP1	2	Ph II Olaparib for BRCAness Phenotype in Pancreatic Cancer	1	Pancreatic Cancer
NCT02398058	PARP1	2	Trabectedin Plus Olaparib in Metastatic or Advanced Sarcomas (TOMAS)	2	Soft Tissue Sarcoma;Bone Tumor
NCT01459380	PARP1	2	Veliparib, Pegylated Liposomal Doxorubicin Hydrochloride, Carboplatin, and Bevacizumab in Treating Patients With Recurrent Ovarian Cancer, Primary Peritoneal Cancer, or Fallopian Tube Cancer	8	Malignant Ovarian Mixed Epithelial Tumor;Ovarian Clear Cell Cystadenocarcinoma;Ovarian Endometrioid Adenocarcinoma;Ovarian Serous Cystadenocarcinoma;Recurrent Fallopian Tube Carcinoma;Recurrent Ovarian Carcinoma;Recurrent Primary Peritoneal Carcinoma;Undifferentiated Ovarian Carcinoma
NCT02484404	PARP1	2	Phase 1 and 2 Study of MEDI4736 in Combination With Olaparib or Cediranib for Advanced Solid Tumors and Recurrent Ovarian Cancer	5	Lung Cancer;Breast Cancer;Ovarian Cancer;Colorectal Cancer;Prostate Cancer
NCT02506816	PARP1	2	Preoperative Olaparib Endometrial Carcinoma Study (POLEN)	1	Endometrial Carcinoma
NCT01390571	PARP1	2	Olaparib and Temozolomide in Treating Patients With Relapsed Glioblastoma	1	Brain and Central Nervous System Tumors
NCT01858168	PARP1	2	Phase I Study of Olaprib and Temozolomide for Ewings Sarcoma	1	Ewing Sarcoma
NCT01513174	PARP1	2	Study With Gefitinib in Combination With Olaparib (AZD2281) Versus Gefitinib Alone	1	Non Small Cell Lung Cancer
NCT01506609	PARP1	2	The Study Evaluating Efficacy And Tolerability Of Veliparib in Combination With Temozolomide or In Combination With Carboplatin and Paclitaxel Versus Placebo in Subjects With BRCA1 and BRCA2 Mutation and Metastatic Breast Cancer	1	Metastatic Breast Cancer
NCT02533765	PARP1	2	Olaparib as Salvage Treatment for Cisplatin-resistant Germ Cell Tumor	1	Neoplasms, Germ Cell and Embryonal
NCT02571725	PARP1	2	PARP-inhibition and CTLA-4 Blockade in BRCA-deficient Ovarian Cancer	3	Ovarian Cancer;Fallopian Tube Cancer;Peritoneal Neoplasms
NCT01972217	PARP1	2	Ph II Study to Evaluate Olaparib With Abiraterone in Treating Metastatic Castration Resistant Prostate Cancer	1	Metastatic Castration-resistant Prostate Cancer
NCT01281852	PARP1	2	Paclitaxel, Cisplatin, and Veliparib in Treating Patients With Advanced, Persistent, or Recurrent Cervical Cancer	5	Cervical Adenocarcinoma;Cervical Adenosquamous Carcinoma;Cervical Squamous Cell Carcinoma;Recurrent Cervical Carcinoma;Stage IVB Cervical Cancer
NCT02595905	PARP1	2	Cisplatin With or Without Veliparib in Treating Patients With Stage IV Triple-Negative and/or BRCA Mutation-Associated Breast Cancer	7	BRCA1 Mutation Carrier;BRCA2 Mutation Carrier;Estrogen Receptor Negative;HER2/Neu Negative;Progesterone Receptor Negative;Stage IV Breast Cancer;Triple-Negative Breast Carcinoma
NCT02308072	PARP1	2	Phase I Study of Olaparib Combined With Cisplatin-based Chemoradiotherapy to Treat Locally Advanced Head and Neck Cancer	1	Head and Neck Cancer
NCT02299999	PARP1	2	SAFIR02_Breast - Efficacy of Genome Analysis as a Therapeutic Decision Tool for Patients With Metastatic Breast Cancer	1	Metastatic Breast Cancer
NCT01145430	PARP1	2	Veliparib and Pegylated Liposomal Doxorubicin Hydrochloride in Treating Patients With Recurrent Ovarian Cancer, Fallopian Tube Cancer, or Primary Peritoneal Cancer or Metastatic Breast Cancer	10	Estrogen Receptor Negative;HER2/Neu Negative;Male Breast Carcinoma;Progesterone Receptor Negative;Recurrent Breast Carcinoma;Recurrent Fallopian Tube Carcinoma;Recurrent Ovarian Carcinoma;Recurrent Primary Peritoneal Carcinoma;Stage IV Breast Cancer;Triple-Negative Breast Carcinoma
NCT00553124	PPP2CB	1	Different Factors Affecting Patients With Newly Diagnosed Bladder Cancer	1	Bladder Cancer
NCT02397486	PPP2CB	1	The Impact of Pentoxifylline and Vitamin E on Radiotherapy-induced Toxicity in Head & Neck Cancer Patients	1	Head and Neck Neoplasms
NCT00553345	PPP2CB	1	Selenium and Vitamin E in Preventing Cancer Progression and Recurrence in Patients With Early-Stage Bladder Cancer	1	Bladder Cancer
NCT01450046	PPP2CB	1	Vitamin E δ-Tocotrienol Multiple Dose in Healthy Subjects	1	Pancreatic Cancer
NCT01446952	PPP2CB	1	Vitamin E δ-Tocotrienol (VEDT) Single Dose in Healthy Subjects	1	Pancreatic Cancer
NCT01738594	PSMB9	1	Dose-Escalation Trial of Carfilzomib With and Without Romidepsin in Cutaneous T-Cell Lymphoma	14	Recurrent Cutaneous T-cell Non-Hodgkin Lymphoma;Recurrent Mycosis Fungoides/Sezary Syndrome;Stage I Cutaneous T-cell Non-Hodgkin Lymphoma;Stage IA Mycosis Fungoides/Sezary Syndrome;Stage IB Mycosis Fungoides/Sezary Syndrome;Stage II Cutaneous T-cell Non-Hodgkin Lymphoma;Stage IIA Mycosis Fungoides/Sezary Syndrome;Stage IIB Mycosis Fungoides/Sezary Syndrome;Stage III Cutaneous T-cell Non-Hodgkin L…
NCT02318784	PSMB9	1	Carfilzomib for the Treatment of Patients With Advanced Neuroendocrine Cancers	1	Neuroendocrine Cancer
NCT02269085	PSMB9	1	A Phase I/II Trial of PCI-32765 (BTK Inhibitor) in Combination With Carfilzomib in Relapse/Refractory Mantle Cell Lymphoma	1	Lymphoma
NCT02235740	PSMB9	1	A Study Conducted in Subjects With Relapsed/Refractory Multiple Myeloma (MM); to Determine Dose of Afuresertib in Combination With Carfilzomib (Part 1) and to Investigate the Safety, Pharmacokinetic and Clinical Activity of the Combination Compared With Carfilzomib Alone (Part 2)	1	Cancer
NCT01959698	PSMB9	1	Carfilzomib, Rituximab, Ifosfamide, Carboplatin, and Etoposide in Treating Patients With Relapsed or Refractory Diffuse Large B-cell Lymphoma	6	Contiguous Stage II Adult Diffuse Large Cell Lymphoma;Noncontiguous Stage II Adult Diffuse Large Cell Lymphoma;Recurrent Adult Diffuse Large Cell Lymphoma;Stage I Adult Diffuse Large Cell Lymphoma;Stage III Adult Diffuse Large Cell Lymphoma;Stage IV Adult Diffuse Large Cell Lymphoma
NCT02265510	PSMB9	1	An Open-Label Study of a Novel JAK-inhibitor, INCB052793, Given to Patients With Advanced Malignancies	1	Advanced Cancer
NCT02073097	PSMB9	1	Carfilzomib, Rituximab, and Combination Chemotherapy in Treating Patients With Diffuse Large B-Cell Lymphoma	5	Contiguous Stage II Adult Diffuse Large Cell Lymphoma;Noncontiguous Stage II Adult Diffuse Large Cell Lymphoma;Stage I Adult Diffuse Large Cell Lymphoma;Stage III Adult Diffuse Large Cell Lymphoma;Stage IV Adult Diffuse Large Cell Lymphoma
NCT01926665	PSMB9	1	Carfilzomib Consolidation Therapy After Autologous Stem Cell Transplantation (ASCT) for Mantle Cell Lymphoma (MCL), T-cell Lymphoma (TCL), and Diffuse Large B-Cell Lymphoma (DLBCL)	1	Lymphoma
NCT02142530	PSMB9	1	Carfilzomib Plus Belinostat in Relapsed/Refractory NHL	5	Non-Hodgkin Lymphoma;Diffuse Large B-cell Lymphoma;Mantle Cell Lymphoma;Follicular Lymphoma;Peripheral T-cell Lymphoma
NCT01987232	PSMB9	1	Phase 1b/2 Study of Carfilzomib, Carboplatin, and Etoposide in Subjects With Previously Untreated Extensive Stage Small-cell Lung Cancer	1	Extensive-Stage Small-Cell Lung Cancer
NCT02257476	PSMB9	1	Extended Infusion Carfilzomib on a Weekly Schedule in Patients With Advanced Solid Tumors	2	Neoplasms;Malignancies
NCT02047253	PSMB9	1	Phase 2 Trial of Carfilzomib for Metastatic Castration-resistant Prostate Cancer Following Treatment	1	Metastatic Castration-resistant Prostate Cancer
NCT01212380	PSMB9	1	Study of Carfilzomib in Chronic Lymphocytic Leukemia (CLL), Small Lymphocytic Lymphoma (SLL) or Prolymphocytic Leukemia (PLL)	5	B-cell Chronic Lymphocytic Leukemia;Hematopoietic/Lymphoid Cancer;Prolymphocytic Leukemia;Recurrent Small Lymphocytic Lymphoma;Refractory Chronic Lymphocytic Leukemia
NCT02187133	PSMB9	1	Carfilzomib With Bendamustine and Rituximab in Patients With Relapsed or Refractory Non-Hodgkin Lymphoma	2	Lymphoma, Non-Hodgkin;Lymphoma
NCT02341014	PSMB9	1	Combination Therapy With Carfilzomib, Romidepsin, Lenalidomide in Patients With Relapsed or Refractory B- and T-cell Lymphomas	2	T-cell Lymphomas;Relapsed or Refractory B-
NCT02303821	PSMB9	1	Study of Carfilzomib in Combination With Dexamethasone, Mitoxantrone, PEG-asparaginase, and Vincristine in Children With Relapsed or Refractory Acute Lymphoblastic Leukemia	1	Acute Lymphoblastic Leukemia (ALL)
NCT02042950	PSMB9	1	A Phase II Study of Carfilzomib in the Treatment of Relapsed/Refractory Mantle Cell Lymphoma	1	Lymphoma
NCT01137747	PSMB9	1	Carfilzomib in Patients With Relapsed Acute Myeloid or Acute Lymphoblastic Leukemia	1	Leukemia
NCT01336920	PSMB9	1	Carfilzomib in Treating Patients With Relapsed or Refractory T-Cell Lymphoma	5	Adult Nasal Type Extranodal NK/T-cell Lymphoma;Anaplastic Large Cell Lymphoma;Angioimmunoblastic T-cell Lymphoma;Peripheral T-cell Lymphoma;Recurrent Adult T-cell Leukemia/Lymphoma
NCT00531284	PSMB9	1	Phase 1b/2 Study of Carfilzomib in Relapsed Solid Tumors, Multiple Myeloma, or Lymphoma	7	Ovarian Cancer;Renal Cancer;Non-small Cell Lung Cancer;Small Cell Lung Cancer;Solid Tumors;Multiple Myeloma;Lymphoma
NCT01775930	PSMB9	1	Carfilzomib in Refractory Renal Cell Carcinoma (RCC)	1	Kidney Cancer
NCT02293109	PSMB9	1	Carfilzomib and Hyper-CVAD in Treating Patients With Newly Diagnosed Acute Lymphoblastic Leukemia or Lymphoma	6	Contiguous Stage II Adult Lymphoblastic Lymphoma;Noncontiguous Stage II Adult Lymphoblastic Lymphoma;Stage I Adult Lymphoblastic Lymphoma;Stage III Adult Lymphoblastic Lymphoma;Stage IV Adult Lymphoblastic Lymphoma;Untreated Adult Acute Lymphoblastic Leukemia
NCT01941316	PSMB9	1	Study of Carfilzomib With Irinotecan in Irinotecan-Sensitive Malignancies and Small Cell Lung Cancer Patients	3	Small Cell Lung Carcinoma;Non Small Cell Lung Carcinoma;Irinotecan Sensitive Cancers
NCT02512926	PSMB9	1	Carfilzomib in Combination With Cyclophosphamide and Etoposide for Children	3	Leukemias;Relapsed Solid Tumors;Refractory Solid Tumors
NCT01729104	PSMB9	1	Phase I/II Carfilzomib Plus Lenalidomide and Rituximab in the Treatment of Relapsed/Refractory Mantle Cell Lymphoma	1	Lymphoma
NCT02596828	SRC	1, 2	Prospective Pilot Trial to Assess a Multimodal Molecular Targeted Therapy in Children, Adolescent and Young Adults With Relapsed or Refractory High-grade Pineoblastoma	1	Pineoblastoma
NCT01746836	SRC	1, 2	Ponatinib as Second Line Therapy for Patients With Chronic Myeloid Leukemia in Chronic Phase Resistant or Intolerant to Imatinib, Dasatinib or Nilotinib	1	Leukemia
NCT01935336	SRC	1, 2	Study of Ponatinib in Patients With Lung Cancer Preselected Using Different Candidate Predictive Biomarkers	8	Adenocarcinoma of the Lung;Extensive Stage Small Cell Lung Cancer;Limited Stage Small Cell Lung Cancer;Recurrent Non-small Cell Lung Cancer;Recurrent Small Cell Lung Cancer;Stage IIIA Non-small Cell Lung Cancer;Stage IIIB Non-small Cell Lung Cancer;Stage IV Non-small Cell Lung Cancer
NCT01771458	SRC	1, 2	A Randomized Phase II Trial Comparing Therapy Based on Tumor Molecular Profiling Versus Conventional Therapy in Patients With Refractory Cancer	1	Reccurent/Metastatic Solid Tumor Disease
NCT02501330	SRC	1, 2	Safety And Efficacy Of Bosutinib	1	Chronic Myelogenous Leukemia
NCT02311998	SRC	1, 2	Phase I/II Study of Bosutinib in Combination With Inotuzumab Ozogamicin in CD22-positive Philadelphia-Chromosome (PC) Positive Acute Lymphoblastic Leukemia (ALL) and Chronic Myeloid Leukemia (CML)	1	Leukemia
NCT02399215	SRC	1, 2	Nintedanib in Treating Patients With Locally Advanced or Metastatic Neuroendocrine Tumors	3	Carcinoid Tumor;Metastatic Carcinoid Tumor;Neuroendocrine Neoplasm
NCT02268370	SRC	1, 2	Treatment-free Remission Accomplished With Dasatinib in Patients With CML	1	Chronic Myeloid Leukemia
NCT02693535	SRC	1, 2	TAPUR: Testing the Use of Food and Drug Administration (FDA) Approved Drugs That Target a Specific Abnormality in a Tumor Gene in People With Advanced Stage Cancer	3	Lymphoma, Non-Hodgkin;Multiple Myeloma;Advanced Solid Tumors
NCT02709083	SRC	1, 2	Dasatinib or Nilotinib Followed by Imatinib in Patients With Newly Diagnosed, Chronic Phase Chronic Myeloid Leukemia	1	Chronic Phase Chronic Myelogenous Leukemia, BCR-ABL1 Positive
NCT02452463	SRC	1, 2	Nintedanib Compared With Placebo in Treating Against Radiation-Induced Pneumonitis in Patients With Non-small Cell Lung Cancer That Cannot Be Removed by Surgery and Are Undergoing Chemoradiation Therapy	6	Radiation-Induced Pneumonitis;Stage IIA Non-Small Cell Lung Carcinoma;Stage IIB Non-Small Cell Lung Carcinoma;Stage IIIA Non-Small Cell Lung Cancer;Stage IIIB Non-Small Cell Lung Cancer;Stage IV Non-Small Cell Lung Cancer
NCT01872442	SRC	1, 2	Combination of Dasatinib and Peg-Interferon Alpha 2b in First Line for Chronic Myeloid Leukemia in Chronic Phase	1	Chronic Phase of Chronic Myeloid Leukemia
NCT02627677	SRC	1, 2	A Study Comparing Ponatinib and Nilotinib in Patients With Chronic Myeloid Leukemia	1	Chronic Phase Chronic Myeloid Leukemia
NCT01256398	SRC	1, 2	Dasatinib Followed by Stem Cell Transplant in Treating Older Patients With Newly Diagnosed Acute Lymphoblastic Leukemia	2	Adult B Acute Lymphoblastic Leukemia With t(9;22)(q34;q11.2); BCR-ABL1;Untreated Adult Acute Lymphoblastic Leukemia
NCT00820170	SRC	1, 2	Dasatinib In Combination With Weekly Paclitaxel For Patients With Metastatic Breast Carcinoma CA 180 194	1	Breast Cancer
NCT01652976	SRC	1, 2	Phase II Study of 5-FU, Oxaliplatin Plus Dasatinib in Metastatic Pancreatic Adenocarcinoma	1	Pancreatic Cancer Metastatic
NCT02720185	SRC	1, 2	The Window of Opportunity of Dasatinib in Operable Triple Negative Breast Cancers With nEGFR	2	Breast Neoplasms;Triple Negative Breast Neoplasms
NCT01620216	SRC	1, 2	Validation of an in Vitro Assay to Predict Targeted Therapies for Acute Leukemia Patients	2	Acute Myelogenous Leukemia;Acute Lymphoblastic Leukemia
NCT01744652	SRC	1, 2	Dasatinib and Crizotinib in Advanced Cancer	1	Advanced Cancers
NCT01234935	SRC	1, 2	Dasatinib and Gemcitabine Hydrochloride or Gemcitabine Hydrochloride Alone in Treating Patients With Pancreatic Cancer Previously Treated With Surgery	8	Acinar Cell Adenocarcinoma of the Pancreas;Duct Cell Adenocarcinoma of the Pancreas;Recurrent Pancreatic Cancer;Stage IA Pancreatic Cancer;Stage IB Pancreatic Cancer;Stage IIA Pancreatic Cancer;Stage IIB Pancreatic Cancer;Stage III Pancreatic Cancer
NCT01643278	SRC	1, 2	Dasatinib and Ipilimumab in Treating Patients With Gastrointestinal Stromal Tumors or Other Sarcomas That Cannot Be Removed by Surgery or Are Metastatic	3	Gastrointestinal Stromal Tumor;Stage III Soft Tissue Sarcoma;Stage IV Soft Tissue Sarcoma
NCT02496585	SRC	1, 2	Study to Evaluate the Efficacy and Safety of Nintedanib (BIBF 1120) + Prednisone Taper in Patients With Radiation Pneumonitis	5	Lung Cancer;Non-small Cell Lung Cancer;Small Cell Lung Cancer;Pleural Mesothelioma;Thymoma
NCT01887561	SRC	1, 2	Dasatinib for Patients Achieving Complete Molecular Response for Cure D-NewS Trial	1	Myelogenous Leukemia, Chronic, Chronic Phase
NCT01813734	SRC	1, 2	Ponatinib in Advanced NSCLC w/ RET Translocations	1	Non Small Cell Lung Cancer
NCT01788982	SRC	1, 2	Nintedanib(BIBF1120) in Thyroid Cancer	2	Medullary Thyroid Cancer (MTC);Differentiated Thyroid Cancer (DTC)
NCT02494882	SRC	1, 2	Adding Ruxolitinib to a Combination of Dasatinib Plus Dexamethasone in Remission Induction Therapy in Newly Diagnosed Philadelphia Chromosome-Positive Acute Lymphoblastic Leukemia Patients Aged 40 Years or Older	1	Acute Lymphoblastic Leukemia
NCT01306942	SRC	1, 2	Dasatinib In Combination With Trastuzumab And Paclitaxel In The First Line Treatment Of Her2-Positive Metastatic Breast Cancer (MBC) Patients	1	Breast Cancer
NCT00660920	SRC	1, 2	Safety Study of AP24534 to Treat Chronic Myelogenous Leukemia (CML) and Other Hematological Malignancies	2	Chronic Myelogenous Leukemia;Hematologic Malignancies
NCT01498445	SRC	1, 2	An Open-Label, Phase I/II Study of Two Different Schedules of Dasatinib (Sprycel) and Decitabine (Dacogen) Used in Combination for Patients With Accelerated or Blastic Phase Chronic Myelogenous Leukemia (Protocol CA180357)	1	Leukemia
NCT00254423	SRC	1, 2	Study of Dasatinib in Patients With Chronic Myelogenous Leukemia	1	Chronic Myelogenous Leukemia
NCT00777036	SRC	1, 2	A Phase II Study of Dasatinib in Children and Adolescents With Newly Diagnosed Chronic Phase CML or With Ph+ Leukemias Resistant or Intolerant to Imatinib	1	Leukemia
NCT00255346	SRC	1, 2	Dasatinib as Therapy for Myeloproliferative Disorders (MPDs)	8	Acute Myeloid Leukemia;Myelodysplastic Syndromes;Agnogenic Myeloid Metaplasia;Myelofibrosis;Hypereosinophilic Syndrome;Polycythemia Vera;Mastocytosis;Leukemia, Myelomonocytic, Chronic
NCT00854841	SRC	1, 2	The Randomized Study of Dasatinib and High-Dose Imatinib (600mg) in Suboptimal Responder	1	Chronic Myeloid Leukemia
NCT02668393	SRC	1, 2	Nintedanib and Weekly Docetaxel in Lung Adenocarcinoma	1	Carcinoma, Non-Small-Cell Lung
NCT00036738	SRC	1, 2	Fludarabine Phosphate and Total-Body Irradiation Followed by Donor Peripheral Blood Stem Cell Transplant in Treating Patients With Acute Lymphoblastic Leukemia or Chronic Myelogenous Leukemia That Has Responded to Treatment With Imatinib Mesylate, Dasatinib, or Nilotinib	10	Adult Acute Lymphoblastic Leukemia in Remission;Blastic Phase Chronic Myelogenous Leukemia;Childhood Acute Lymphoblastic Leukemia in Remission;Chronic Myelogenous Leukemia, BCR-ABL1 Positive;Chronic Phase Chronic Myelogenous Leukemia;Philadelphia Chromosome Positive Adult Precursor Acute Lymphoblastic Leukemia;Philadelphia Chromosome Positive Childhood Precursor Acute Lymphoblastic Leukemia;Recur…
NCT02299141	SRC	1, 2	Nintedanib in Molecularly Selected Patients With Advanced Non-Small Cell Lung Cancer	3	Carcinoma, Non-Small-Cell Lung;Non-Small Cell Lung Cancer;Nonsmall Cell Lung Cancer
NCT01260688	SRC	1, 2	Cediranib Maleate With or Without Dasatinib in Patients With Hormone-Resistant Prostate Cancer Resistant to Treatment With Docetaxel	2	Hormone-resistant Prostate Cancer;Recurrent Prostate Cancer
NCT02559778	SRC	1, 2	Pediatric Precision Laboratory Advanced Neuroblastoma Therapy	1	Neuroblastoma
NCT01207440	SRC	1, 2	PONATINIB for Chronic Myeloid Leukemia (CML) Evaluation and Ph+ Acute Lymphoblastic Leukemia (ALL)	2	Chronic Myeloid Leukemia (CML);Ph+ Acute Lymphoblastic Leukemia (ALL)
NCT01660971	SRC	1, 2	Gemcitabine Hydrochloride, Dasatinib, and Erlotinib Hydrochloride in Treating Patients With Pancreatic Cancer That Is Metastatic or Cannot Be Removed by Surgery	4	Stage III Pancreatic Cancer;Stage IV Pancreatic Cancer;Metastatic Pancreatic Adenocarcinoma;Recurrent Pancreatic Carcinoma
NCT02523976	SRC	1, 2	Dasatinib Combined With Chemotherapy in Philadelphia Chromosome-positive Acute Lymphoblastic Leukemia	1	Acute,Leukemia, Lymphoid
NCT00949988	SRC	1, 2	A Study of Dasatinib and Rituximab for Relapsed/Refractory Chronic Lymphocytic Leukemia	1	Chronic Lymphocytic Leukemia
NCT01990196	SRC	1, 2	Neoadjuvant Phase 2 Study Comparing the Effects of AR Inhibition With/Without SRC or MEK Inhibition in Prostate Cancer	1	Prostate Cancer
NCT01593254	SRC	1, 2	Open Label, Randomized Phase 2b Study of Dasatinib vs Imatinib in Patients With Chronic Myeloid Leukemia (CML) Who do Not Have Favorable Imatinib Response (DASCERN)	1	Chronic Phase Chronic Myeloid Leukemia
NCT02689440	SRC	1, 2	Therapy of Early Chronic Phase Chronic Myelogenous Leukemia (CML) With Dasatinib	1	Chronic Myelogenous Leukemia
NCT01903733	SRC	1, 2	Bosutinib Treatment Extension Study Only For Subjects With Chronic Myeloid Leukemia (CML) Who Have Previously Participated In Bosutinib Studies B1871006 Or B1871008	1	Chronic Myeloid Leukemia
NCT00788125	SRC	1, 2	Dasatinib, Ifosfamide, Carboplatin, and Etoposide in Treating Young Patients With Metastatic or Recurrent Malignant Solid Tumors	11	Brain and Central Nervous System Tumors;Childhood Germ Cell Tumor;Extragonadal Germ Cell Tumor;Kidney Cancer;Liver Cancer;Lymphoma;Neuroblastoma;Ovarian Cancer;Sarcoma;Testicular Germ Cell Tumor;Unspecified Childhood Solid Tumor, Protocol Specific
NCT01238211	SRC	1, 2	Combination Chemotherapy and Dasatinib in Treating Patients With Newly Diagnosed Acute Myeloid Leukemia	6	Untreated Adult Acute Myeloid Leukemia;Acute Myeloid Leukemia Arising From Previous Myelodysplastic Syndrome;Adult Acute Myeloid Leukemia With Inv(16)(p13.1q22); CBFB-MYH11;Adult Acute Myeloid Leukemia With t(16;16)(p13.1;q22); CBFB-MYH11;Adult Acute Myeloid Leukemia With t(8;21)(q22;q22); RUNX1-RUNX1T1;Secondary Acute Myeloid Leukemia
NCT00550615	SRC	1, 2	Dasatinib in Relapsed or Refractory Non-Hodgkin's Lymphoma	1	Non-Hodgkin's Lymphoma
NCT00390793	SRC	1, 2	Hyper-CVAD Plus Dasatinib in Philadelphia/BCR-ABL Positive ALL	2	Acute Lymphoblastic Leukemia;Leukemia
NCT02448095	SRC	1, 2	Retrospective Evaluation of CML Patients in the National Compassionate Program	2	Chronic Myeloid Leukemia;Philadelphia Positive
NCT02297139	SRC	1, 2	Continuing Treatment for Subjects Who Have Participated on a Prior Protocol Investigating Dasatinib	1	Multiple Indications Cancer
NCT01482728	SRC	1, 2	Bristol-Myers Squibb Dasatinib Src Inhibition in Endometrial Cancer	1	Endometrial Cancer
NCT01424982	SRC	1, 2	Hyper-CVAD and Ponatinib in Ph-Positive and/or BCR-ABL Positive Acute Lymphoblastic Leukemia (ALL)	1	Leukemia
NCT01310010	SRC	1, 2	Study of Dasatinib to Treat Philadelphia Positive Acute Lymphoblastic Leukemia	1	Leukemia, Lymphoblastic, Acute, Philadelphia-Positive
NCT02225405	SRC	1, 2	Induction Study of Cisplatin, Docetaxel, and Nintedanib Stage IB-IIIA Non-Small Cell Lung Cancer (NCLC)	1	Lung Cancer
NCT01460693	SRC	1, 2	Comparison of Imatinib Versus Dasatinib in Patients With Newly-diagnosed Chronic Phase Chronic Myeloid Leukaemia	1	Myeloid Leukemia, Chronic, Chronic Phase
NCT01254864	SRC	1, 2	Maximal Androgen Depletion Followed by Randomization of Maximal Androgen Ablation With Molecular Targeted Therapies	1	Prostate Cancer
NCT02011945	SRC	1, 2	A Phase 1B Study to Investigate the Safety and Preliminary Efficacy for the Combination of Dasatinib Plus Nivolumab in Patients With Chronic Myeloid Leukemia	1	Chronic Myeloid Leukemia
NCT01471106	SRC	1, 2	Phase II Short-term Adjuvant Therapy and Biomarker Studies With Targeted Agents in Women With Estrogen Receptor Negative Breast Cancer	1	Breast Cancer
NCT01948141	SRC	1, 2	Nintedanib in Treating Patients With Advanced Non-Small Cell Lung Cancer Who Have Failed Up to Two Previous Chemotherapy Regimens	4	Recurrent Non-small Cell Lung Cancer;Squamous Cell Lung Cancer;Stage III Non-small Cell Lung Cancer;Stage IV Non-small Cell Lung Cancer
NCT01643603	SRC	1, 2	Dasatinib for Immune Modulation After Donor Stem Cell Transplant for Hematologic Malignancies	6	Non-Hodgkin's Lymphoma;Hodgkin's Lymphoma;Myeloid Leukemia;Multiple Myeloma;Myelodysplastic Syndrome;Lymphoid Leukemia
NCT02143414	SRC	1, 2	Blinatumomab and Combination Chemotherapy or Dasatinib, Prednisone, and Blinatumomab in Treating Older Patients With Newly Diagnosed Acute Lymphoblastic Leukemia	2	B Acute Lymphoblastic Leukemia;Untreated Adult Acute Lymphoblastic Leukemia
NCT00464620	SRC	1, 2	Trial of Dasatinib in Advanced Sarcomas	10	Rhabdomyosarcoma;Malignant Peripheral Nerve Sheath Tumors;Chondrosarcoma;Sarcoma, Ewing's;Sarcoma, Alveolar Soft Part;Chordoma;Epithelioid Sarcoma;Giant Cell Tumor of Bone;Hemangiopericytoma;Gastrointestinal Stromal Tumor (GIST)
NCT02690922	SRC	1, 2	Low-dose Chemotherapy Combine With Tyrosine Kinase Inhibitor to Treat ph+ Acute Lymphoblastic Leukemia Patients	1	ph+ Acute Lymphoblastic Leukemia
NCT00918463	SRC	1, 2	A Study to Evaluate the Safety and Efficacy of Dasatinib (Sprycel) in Subjects With Relapsed or Refractory Diffuse Large B-Cell Lymphoma (DLBCL)	1	Diffuse Large B-cell Lymphoma
NCT01658462	SRC	1, 2	Phase II Study of Docetaxel +/- Nintedanib in Breast Cancer	1	Breast Cancer
NCT02665143	SRC	1, 2	A Randomized Trial of a Combination of Nintedanib/Placebo in Combination With Induction Chemotherapy for Patients With Refractory or First Relapse Acute Myeloid Leukemia	1	Relapsed/Refractory Acute Myeloid Leukemia
NCT02478164	SRC	1, 2	Trial of Ponatinib in Patients With Bevacizumab-Refractory Glioblastoma	1	Glioblastoma
NCT02059265	SRC	1, 2	Dasatinib in Treating Patients With Recurrent or Persistent Ovarian, Fallopian Tube, Endometrial or Peritoneal Cancer	7	Endometrial Clear Cell Adenocarcinoma;Estrogen Receptor Negative;Ovarian Clear Cell Cystadenocarcinoma;Recurrent Fallopian Tube Carcinoma;Recurrent Ovarian Carcinoma;Recurrent Primary Peritoneal Carcinoma;Recurrent Uterine Corpus Carcinoma
NCT02013648	SRC	1, 2	Randomized Phase III Study of Intensive Chemotherapy With or Without Dasatinib (Sprycel™)	1	Acute Myeloid Leukemia (AML)
NCT01225887	SRC	1, 2	Nintedanib in Treating Patients With Recurrent or Persistent Endometrial Cancer	4	Endometrial Adenocarcinoma;Endometrial Adenosquamous Carcinoma;Endometrial Clear Cell Adenocarcinoma;Recurrent Uterine Corpus Carcinoma
NCT02326311	SRC	1, 2	Optimization of TKIs Treatment and Quality of Life in Ph+ CML Patients ≥60 Years in Deep Molecular Response	1	Leukemia, Chronic Myeloid
NCT00549848	SRC	1, 2	Total Therapy Study XVI for Newly Diagnosed Patients With Acute Lymphoblastic Leukemia	1	Acute Lymphoblastic Leukemia
NCT02130557	SRC	1, 2	A Multicenter Phase 3, Open-Label Study of Bosutinib Versus Imatinib in Adult Patients With Newly Diagnosed Chronic Phase Chronic Myelogenous Leukemia	1	Leukemia, Myelogenous, Chronic, Breakpoint Cluster Region-Abelson Proto-oncogene (BCR-ABL) Positive
NCT01999985	SRC	1, 2	Phase I Trial of Afatinib (BIBW 2992) and Dasatinib in Non-small Cell Lung Cancer (NSCLC)	2	Lung Cancer;Non-small Cell Lung Cancer (NSCLC)
NCT01667133	SRC	1, 2	A Phase 1/2 Study of Ponatinib in Japanese Patients With Chronic Myeloid Leukemia (CML) and Ph+ Acute Lymphoblastic Leukemia (ALL)	2	Chronic Myeloid Leukemia (CML);Philadelphia Chromosome Positive Acute Lymphoblastic Leukemia (Ph+ ALL)
NCT02308553	SRC	1, 2	Efficacy and Safety of Nintedanib Combined With Paclitaxel Chemotherapy for Patients With BRAF wt Metastatic Melanoma	1	Cutaneous Malignant Melanoma
NCT01850004	SRC	1, 2	Open-Label Study Evaluating Dasatinib Therapy Discontinuation in Patients With Chronic Phase Chronic Myeloid Leukemia With Stable Complete Molecular Response	1	Chronic Phase Chronic Myeloid Leukemia
NCT00410813	SRC	1, 2	S0622, Dasatinib in Treating Patients With Stage IV Breast Cancer That Has Spread to the Bone	2	Breast Cancer;Metastatic Cancer
NCT02546791	SRC	1, 2	Frequency and Severity of Pleural Effusion Associated With the Use of Dasatinib in Patients With Chronic Myeloid Leukemia. A Descriptive, Mexican Multicenter Study	1	Small Cell Lung Cancer
NCT02467270	SRC	1, 2	Ponatinib in Patients With Resistant Chronic Phase Chronic Myeloid Leukemia (CML) to Characterize the Efficacy and Safety of a Range of Doses	1	Myeloid Leukemia, Chronic, Chronic Phase
NCT01570868	SRC	1, 2	Ponatinib - Frontline for Chronic Myeloid Leukemia (CML) in Accelerated Phase (AP)	1	Leukemia
NCT01467986	SRC	1, 2	Multimodal Molecular Targeted Therapy to Treat Relapsed or Refractory High-risk Neuroblastoma	1	Neuroblastoma Recurrent
NCT01440998	SRC	1, 2	Dasatinib, Paclitaxel, and Carboplatin in Treating Patients With Stage III-IV or Recurrent Endometrial Cancer	14	Stage IVB Uterine Corpus Cancer;Uterine Carcinosarcoma;Endometrial Adenocarcinoma;Endometrial Adenosquamous Carcinoma;Endometrial Clear Cell Adenocarcinoma;Endometrial Mucinous Adenocarcinoma;Endometrial Serous Adenocarcinoma;Endometrial Undifferentiated Carcinoma;Endometrioid Adenocarcinoma;Recurrent Uterine Corpus Carcinoma;Stage IIIA Uterine Corpus Cancer;Stage IIIB Uterine Corpus Cancer;Stage…
NCT02043587	SRC	1, 2	Chemotherapy With Liposomal Cytarabine CNS Prophylaxis for Adult Acute Lymphoblastic Leukemia & Lymphoblastic Lymphoma	2	Acute Lymphocytic Leukemia;Adult Lymphoblastic Lymphoma
NCT02389309	SRC	1, 2	A Trial of Dasatinib (PDGFR and SRC Inhibitor), Temsirolimus and Cyclophosphamide in Patients With Advanced Solid Tumors	1	Solid Tumors
NCT00882583	SRC	1, 2	A Study of Dasatinib, Cetuximab and Radiation With or Without Cisplatin in HNSCC	1	Head and Neck Cancer
NCT02265341	SRC	1, 2	Ponatinib Hydrochloride in Treating Patients With Advanced Biliary Cancer With FGFR2 Fusions	1	Malignant Hepatobiliary Neoplasm
NCT02047149	SRC	1, 2	Evaluating the Safety of Zileuton (Zyflo®) in Combination With Dasatinib (Sprycel®) in Chronic Myelogenous Leukemia	1	Chronic Myelogenous Leukemia
NCT02015728	SRC	1, 2	Selecting Patient-Specific Biologically Targeted Therapy for Pediatric Patients With Refractory Or Recurrent Brain Tumors	1	Recurrent Childhood Brain Tumor
NCT01802450	SRC	1, 2	Dasatinib in Patients With Chronic Myeloid Leukemia in Chronic Phase	1	Chronic Myeloid Leukemia
NCT00662636	SRC	1, 2	Dasatinib and Lapatinib Ditolsylate in Treating Patients With Advanced Solid Tumors That Cannot Be Removed By Surgery	1	Unspecified Adult Solid Tumor, Protocol Specific
NCT02421926	SRC	1, 2	Extension Study of IDEAL (Imatinib) for Chronic Myelgenous Leukemia (CML)	1	Leukemia, Myelogenous, Chronic, BCR-ABL Positive
NCT02272998	SRC	1, 2	Ponatinib Hydrochloride in Treating Patients With Refractory Metastatic Cancers and Genetic Alterations	1	Malignant Neoplasm
NCT01015222	SRC	1, 2	Dasatinib, Bevacizumab, Paclitaxel in Patients With Advanced Malignancies	1	Advanced Cancer
NCT01627132	SRC	1, 2	Discontinuation of Dasatinib in Patients With Chronic Myeloid Leukemia-CP Who Have Maintained Complete Molecular Remission for Two Years; Dasatinib Stop Trial	1	Chronic Myeloid Leukemia
NCT00792948	SRC	1, 2	Combination Chemotherapy With or Without Donor Stem Cell Transplant in Treating Patients With Acute Lymphoblastic Leukemia	8	Adult Acute Lymphoblastic Leukemia in Remission;Adult B Acute Lymphoblastic Leukemia;Adult B Acute Lymphoblastic Leukemia With t(9;22)(q34;q11.2); BCR-ABL1;Adult L1 Acute Lymphoblastic Leukemia;Adult L2 Acute Lymphoblastic Leukemia;Adult T Acute Lymphoblastic Leukemia;Recurrent Adult Acute Lymphoblastic Leukemia;Untreated Adult Acute Lymphoblastic Leukemia
NCT01609816	SRC	1, 2	Dasatinib for Modulating Immune System After Autologous Stem Cell Transplants for Multiple Myeloma, Non-Hodgkin, or Hodgkin Lymphoma	5	Non-Hodgkin's Lymphoma;Multiple;Mycosis Fungoides;Hodgkin's Lymphoma;Multiple Myeloma
NCT01636908	SRC	1, 2	Determination of Intratumoral Concentrations of Kinase Inhibitors in Patients With Advanced Solid Malignancies.	2	Cancer;Advanced Solid Tumors
NCT02398825	SRC	1, 2	Activity and Risk Profile of Ponatinib in Chronic Phase Patients With Chronic Myeloid Leukemia Resistant to Imatinib	3	Chronic Myeloid Leukemia;Chronic Phase;Adults
NCT02619162	SRC	1, 2	Nintedanib+Letrozole in Postmenopausal Women With Breast Cancer: Clinical Trial Safety and Pharmacodynamics	1	Breast Cancer
NCT00859937	SRC	1, 2	Dasatinib in Treating Patients With Recurrent or Metastatic Malignant Salivary Gland Tumors	11	High-grade Salivary Gland Mucoepidermoid Carcinoma;Low-grade Salivary Gland Mucoepidermoid Carcinoma;Recurrent Salivary Gland Cancer;Salivary Gland Acinic Cell Tumor;Salivary Gland Adenocarcinoma;Salivary Gland Adenoid Cystic Carcinoma;Salivary Gland Anaplastic Carcinoma;Salivary Gland Malignant Mixed Cell Type Tumor;Salivary Gland Poorly Differentiated Carcinoma;Salivary Gland Squamous Cell Carc…
NCT01876212	SRC	1, 2	Dendritic Cell Vaccines + Dasatinib for Metastatic Melanoma	1	Metastatic Melanoma
NCT00306202	SRC	1, 2	Study of Dasatinib in Children and Adolescents With Relapsed or Refractory Leukemia	1	Leukemia
NCT00423735	SRC	1, 2	Dasatinib in Treating Patients With Recurrent Glioblastoma Multiforme or Gliosarcoma	4	Recurrent Adult Brain Neoplasm;Adult Giant Cell Glioblastoma;Adult Glioblastoma;Adult Gliosarcoma
NCT00568750	SRC	1, 2	Dasatinib as First-Line Therapy in Treating Patients With Gastrointestinal Stromal Tumors	1	Gastrointestinal Stromal Tumor
NCT02393755	SRC	1, 2	Nintedanib and Capecitabine in Treating Patients With Refractory Metastatic Colorectal Cancer	8	Colon Adenocarcinoma;Rectal Adenocarcinoma;Recurrent Colon Carcinoma;Recurrent Rectal Carcinoma;Stage IVA Colon Cancer;Stage IVA Rectal Cancer;Stage IVB Colon Cancer;Stage IVB Rectal Cancer
NCT01460160	SRC	1, 2	Pediatric Philadelphia Positive Acute Lymphoblastic Leukemia	1	Leukemia, Pediatric
NCT02420717	SRC	1, 2	Ruxolitinib or Dasatinib With Chemotherapy in Patients With Philadelphia Chromosome (Ph)-Like Acute Lymphoblastic Leukemia (ALL)	1	Leukemia
NCT01441882	SRC	1, 2	A Study of Dasatinib in Chronic Lymphocytic Leukemia in Patients Who Exhibit in Vitro Dasatinib Sensitivity	1	Chronic Lymphocytic Leukemia (CLL)
NCT01725204	SRC	1, 2	Safety and Efficacy of Pegylated IFN-alpha 2B Added to Dasatinib in Newly Diagnosed Chronic Phase Myeloid Leukemia	1	Leukemia, Myeloid, Chronic-Phase
NCT02009579	SRC	1, 2	ENGOT-cx1/BGOG-cx1: 3 Weekly Carboplatin/Paclitaxel With or Without Nintedanib in Cervix Cancer	1	Uterine Cervical Neoplasms
NCT01685125	SRC	1, 2	Abiraterone Acetate and Prednisone With or Without Dasatinib in Treating Patients With Metastatic Hormone-Resistant Prostate Cancer	3	Hormone-resistant Prostate Cancer;Recurrent Prostate Cancer;Stage IV Prostate Cancer
NCT01445509	SRC	1, 2	Dasatinib in Combination With Bevacizumab to Treat Advanced Solid Tumors	1	Solid Tumors
NCT01488318	SRC	1, 2	Cetuximab and Dasatinib in Recurrent Squamous Cell Carcinoma	1	Squamous Cell Carcinoma Of The Head And Neck
NCT02638467	SRC	1, 2	Allogeneic Stem Cell Transplantation in Chronic Myeloid Leukemia Failing TKIs Therapy	4	Myelogenous;Chronic;BCR-ABL Positive;Leukemia
NCT02638428	SRC	1, 2	Genomics-Based Target Therapy for Children With Relapsed or Refractory Malignancy	4	Relapsed Pediatric Solid Tumor;Refractory Pediatric Solid Tumor;Relapsed Pediatric AML;Refractory Pediatric AML
NCT00700882	SRC	1, 2	Dasatinib in Treating Patients With Locally Advanced or Metastatic Mucosal Melanoma, Acral Melanoma, or Vulvovaginal Melanoma That Cannot Be Removed By Surgery	1	Melanoma (Skin)
NCT00566618	SRC	1, 2	Dasatinib in Combination With Zoledronic Acid for the Treatment of Breast Cancer With Bone Metastasis	2	Breast Cancer;Bone Metastases
NCT00112775	SRC	1, 2	BMS-354825 or Imatinib Mesylate in Treating Patients With Chronic Phase Chronic Myelogenous Leukemia That Did Not Respond to Previous Imatinib Mesylate	1	Leukemia
NCT01641107	SRC	1, 2	Phase II Front-line Ponatinib in Adult Philadelphia+/BCR-ABL+ Acute Lymphoblastic Leukemia.	3	Philadelphia Positive;BCR-ABL Positive;Acute Lymphoblastic Leukemia
NCT00501410	SRC	1, 2	FOLFOX Chemotherapy Regimen (5-FU, Leucovorin, Oxaliplatin) in Metastatic Colorectal Cancer	1	Colorectal Cancer
NCT02428855	SRC	1, 2	Phase II Trial of Dasatinib in Patients With Isocitrate Dehydrogenase (IDH)-Mutant Advanced Intrahepatic Cholangiocarcinoma	1	Cholangiocarcinoma
NCT02389972	SRC	1, 2	Effectiveness of Dasatinib in Adult Patients With Chronic Myeloid Leukemia in China: A Multicenter, Registry Study	1	Leukemia, Myelogenous, Chronic, BCR-ABL Positive
NCT00529763	SRC	1, 2	Dasatinib in Imatinib Resistant/Intolerant Chinese CML (Chronic and Advanced Phase) Subjects	1	Leukemia
NCT00829647	SRC	1, 2	A Study Using Two Oral Chemotherapy Agents for Chronic Lymphocytic Leukemia	2	Chronic Lymphocytic Leukemia;Leukemia
NCT01876953	SRC	1, 2	Dasatinib, Cytarabine, and Idarubicin in Treating Patients With High-Risk Acute Myeloid Leukemia	9	Adult Acute Myeloid Leukemia With 11q23 (MLL) Abnormalities;Adult Acute Myeloid Leukemia With Del(5q);Adult Acute Myeloid Leukemia With Inv(16)(p13;q22);Adult Acute Myeloid Leukemia With t(15;17)(q22;q12);Adult Acute Myeloid Leukemia With t(16;16)(p13;q22);Adult Acute Myeloid Leukemia With t(8;21)(q22;q22);Recurrent Adult Acute Myeloid Leukemia;Secondary Acute Myeloid Leukemia;Untreated Adult Acu…
NCT00892177	SRC	1, 2	Dasatinib and Bevacizumab in Treating Patients With Recurrent or Progressive High-Grade Glioma or Glioblastoma Multiforme	1	Glioblastoma Multiforme
NCT02680951	SRC	1, 2	Dasatinib in Combination With Chemotherapy for Relapsed or Refractory Core Binding Factor Acute Myeloid Leukemia	1	Acute Myeloid Leukemia
NCT01051115	SRC	1, 2	Dasatinib Combination for Chronic Lymphocytic Leukemia(CLL) With Refractory Disease	1	Chronic Lymphocytic Leukemia
NCT00869401	SRC	1, 2	Dasatinib or Placebo, Radiation Therapy, and Temozolomide in Treating Patients With Newly Diagnosed Glioblastoma Multiforme	1	Brain and Central Nervous System Tumors
NCT02300298	SRC	1, 2	Nintedanib Plus Docetaxel in Japanese Patients With Adenocarcinoma Subtype Non-small Cell Lung Cancer After Failure of First Line Chemotherapy	1	Carcinoma, Non-Small-Cell Lung
NCT00070499	SRC	1, 2	Imatinib Mesylate or Dasatinib in Treating Patients With Previously Untreated Chronic Phase Chronic Myelogenous Leukemia	2	Chronic Myelogenous Leukemia, BCR-ABL1 Positive;Chronic Phase of Disease
NCT02234596	SRC	1, 2	Nintedanib in Patients With Advanced Esophagogastric Cancer	1	Esophagogastric Adenocarcinoma
