# Supplementary material for: Network integration of multi-tumour omics data suggests novel targeting strategies
Source: Nat Commun. 2018 Oct 30;9:4514. doi: 10.1038/s41467-018-06992-7 (PMC6207774; doi:10.1038/s41467-018-06992-7)
Supplement: Supplementary file 9 — Supplementary Data 6 [file 41467_2018_6992_MOESM9_ESM.xlsx]

## Sheet: cluster 1
Table showing cluster 1 signature, with the respective Spectral Centrality values and the drugs that target these genes according to the Drug Gene Interaction database (DGIdb).
Gene	SpectralCentrality	Drugs
PSMF1	0.00300198	BORTEZOMIB | CARFILZOMIB
ALOX5	0.00266595	CHEMBL195309 | HYPERFORIN | CHEMBL113553 | MECLOFENAMIC ACID | ZILEUTON | NORDIHYDROGUAIARETIC ACID | ATRELEUTON | VITAMIN E | Lesogaberan | OLSALAZINE SODIUM | QUIFLAPON | MECLOFENAMATE SODIUM | MONTELUKAST | SULFASALAZINE | BALSALAZID | MESALAMINE | CHEMBL313972 | DIETHYLCARBAMAZINE | BALSALAZIDE DISODIUM | LONAPALENE | LINETASTINE | LICOFELONE | AMINOSALICYLIC ACID
PSMB9	0.000625425	BORTEZOMIB | CARFILZOMIB
PMF1	0.000193051
NFKB2	0.000132787	GLUCOSAMINE | OMTRIPTOLIDE SODIUM | TEGLARINAD CHLORIDE | CAFFEINE | SULFASALAZINE | SGN-30 | CUSTIRSEN
NFKBIA	3.22659e-05	CAFFEINE
CENPC1	2.83992e-05
PPP2R5D	2.80902e-05
MLF1IP	2.54351e-05
RELB	2.37998e-05
SRC	2.36625e-05	CHEMBL284362 | CHEMBL87580 | BOSUTINIB | CHEMBL285063 | CHEMBL1221699 | PURVALANOLA | HERBIMYCIN | PARATOULENE PHOSPHATE | CHEMBL522387 | PONATINIB | CHEMBL421138 | CHEMBL1230790 | CHEMBL78455 | CHEMBL78794 | NINTEDANIB | CITRIC ACID | CHEMBL357488 | CHEMBL406845 | CHEMBL358866 | CHEMBL24811 | CHEMBL25186 | MASITINIB | CHEMBL1160756 | CHEMBL149603 | PHENYL DIHYDROGEN PHOSPHATE | CHEMBL56904 | XL-…
RPS27	2.19395e-05
BTRC	1.80475e-05	GEMCITABINE
RAD21	1.60077e-05
NFKB1	1.35056e-05	BARDOXOLONE | TRIFLUSAL | OMTRIPTOLIDE SODIUM | BORTEZOMIB | THALIDOMIDE | PRANLUKAST | SGN-30 | CUSTIRSEN
STAG1	1.25848e-05
PPP2CB	1.16542e-05	VITAMIN E
CUL1	1.08847e-05
BUB1	8.9112e-06	5-NITRO-2-PHENYLPROPYLAMINOBENZOIC ACID [NPPB] | ZINC ION | OMEPRAZOLE | LUBIPROSTONE | MINAPRINE | ARACHIDONIC ACID | FENAMIC ACID
REL	8.05709e-06
CDC20	7.21085e-06
MIS12	6.10499e-06
NDC80	5.20186e-06
PSMC2	4.59777e-06	BORTEZOMIB | CARFILZOMIB
CHUK	4.523e-06	AMINOSALICYLIC ACID | ACETYLCYSTEINE | MESALAMINE | SULFASALAZINE

## Sheet: cluster 2
Supplementary Table 22 - Table showing cluster 2 signature, with the respective Spectral Centrality values and the drugs that target these genes according to the Drug Gene Interaction database (DGIdb).
Gene	SpectralCentrality	drugs
BTRC	0.000104875	GEMCITABINE
CENPC1	0.000693926
CETN2	0.00163326
DSN1	2.93e-05
ERCC1	0.00158108	OXALIPLATIN | FLUOROURACIL | THALIDOMIDE
ERCC4	0.000154076
FANCB	0.0015388
FYN	0.000300383	DASATINIB | ENMD-2076 | TOZASERTIB | CHEMBL1235255 | NINTEDANIB
H2AFX	0.000308299
IL6R	0.00243049	SIRUKUMAB | TOCILIZUMAB
MCM10	1.54e-05
MIS12	6.19e-05
MLF1IP	0.000656394
NEDD1	0.000625902
NFKB1	3.59e-05	BARDOXOLONE | TRIFLUSAL | OMTRIPTOLIDE SODIUM | BORTEZOMIB | THALIDOMIDE | PRANLUKAST | SGN-30 | CUSTIRSEN
NFKBIA	0.000313488	CAFFEINE
NUP43	0.000541825
PARP1	8.15e-05	INIPARIB | CHEMBL401843 | CHEMBL125200 | NIRAPARIB | CHEMBL452800 | CHEMBL338790 | OLAPARIB | INOSINE | CHEMBL134022 | NIACINAMIDE | CHEMBL361054 | TALAZOPARIB | VELIPARIB | RUCAPARIB | CHEMBL123904 | CHEMBL123978
PLK1	8.66e-05	RIGOSERTIB | CHEMBL490814 | ZOLEDRONIC ACID | PYRAZOFURIN | BI-2536 | NMS-1286937 | WORTMANNIN | CHEMBL468154 | HMN-214 | GSK-461364 | CHEMBL1242101 | CHEMBL1092830 | VOLASERTIB
PSMB3	0.000444852	BORTEZOMIB | CARFILZOMIB
PSMC3	0.000330248	BORTEZOMIB | CARFILZOMIB
RPA2	9.24e-05
SRC	0.000516217	CHEMBL284362 | CHEMBL87580 | BOSUTINIB | CHEMBL285063 | CHEMBL1221699 | PURVALANOLA | HERBIMYCIN | PARATOULENE PHOSPHATE | CHEMBL522387 | PONATINIB | CHEMBL421138 | CHEMBL1230790 | CHEMBL78455 | CHEMBL78794 | NINTEDANIB | CITRIC ACID | CHEMBL357488 | CHEMBL406845 | CHEMBL358866 | CHEMBL24811 | CHEMBL25186 | MASITINIB | CHEMBL1160756 | CHEMBL149603 | PHENYL DIHYDROGEN PHOSPHATE | CHEMBL56904 | XL-…
TNFRSF10B	9.81e-05	Apomab | LEXATUMUMAB | CONATUMUMAB | DULANERMIN
TUBGCP5	0.000364906
TUBGCP6	2.2e-05
XPA	0.00200637

## Sheet: cluster 3
Supplementary Table 23 - Table showing cluster 3 signature, with the respective Spectral Centrality values and the drugs that target these genes according to the Drug Gene Interaction database (DGIdb).
Gene	SpectralCentrality	Drugs
AKT2	0.000154508	PERIFOSINE | AFURESERTIB | IPATASERTIB | TRICIRIBINE | EVEROLIMUS | CHEMBL2325741 | MK-2206 | CHEMBL428462 | A-443654 | CHEMBL227381
ALOX5	0.000126019	CHEMBL195309 | HYPERFORIN | CHEMBL113553 | MECLOFENAMIC ACID | ZILEUTON | NORDIHYDROGUAIARETIC ACID | ATRELEUTON | VITAMIN E | Lesogaberan | OLSALAZINE SODIUM | QUIFLAPON | MECLOFENAMATE SODIUM | MONTELUKAST | SULFASALAZINE | BALSALAZID | MESALAMINE | CHEMBL313972 | DIETHYLCARBAMAZINE | BALSALAZIDE DISODIUM | LONAPALENE | LINETASTINE | LICOFELONE | AMINOSALICYLIC ACID
BAG4	0.000288254
BTRC	8.84e-05	GEMCITABINE
CAPN1	0.00599519
CAPN2	0.00592048
CDC16	0.000125617
CDC27	0.000112976
CDT1	0.000100591
ENDOG	0.000189234
FBXW11	0.000485914
FNTA	0.000141231
GMNN	0.000213308
KIF2B	0.000172082
KIF2C	0.000351405	CHEMBL1230989
LSP1	0.000615868
NEDD1	0.000959565
PRKACG	0.000505952
PSMC3	0.000373619	BORTEZOMIB | CARFILZOMIB
PSMD9	0.000133831	BORTEZOMIB | CARFILZOMIB
SKP2	0.000557335
TNFRSF1A	0.000262615	NAFAMOSTAT | TALACTOFERRIN ALFA | URAPIDIL | ADALIMUMAB | INFLIXIMAB | CHEMBL34 | RITANSERIN | CELASTROL | DELMITIDE | PIRFENIDONE | THALIDOMIDE | ORTATAXEL | ETANERCEPT | PENTOXIFYLLINE | CERTOLIZUMAB PEGOL | GOLIMUMAB | PLACULUMAB | LENALIDOMIDE | AJULEMIC ACID | CHEMBL219629
TUBGCP5	0.000674234
UBB	0.00105864
VIM	0.000150205
