# Supplementary material for: Network integration of multi-tumour omics data suggests novel targeting strategies
Source: Nat Commun. 2018 Oct 30;9:4514. doi: 10.1038/s41467-018-06992-7 (PMC6207774; doi:10.1038/s41467-018-06992-7)
Supplement: Supplementary file 10 — Supplementary Data 7 [file 41467_2018_6992_MOESM10_ESM.xlsx]

## Sheet: T98G
Combination Indexes for BI6727 and Bortezomib treatment at different concentrations in the T98G cell line.
		BI6727 [mM]
		0.45	0.9	1.8	3.6	7.2
Bortezomib [mM]	0.05	0.52	0.46	0.61	0.63	0.53
	0.1	0.66	0.51	0.61	0.7	0.48
	0.2	0.55	0.62	0.75	0.67	0.48
	0.4	0.81	0.45	0.67	0.52	0.39
	0.8	0.58	0.69	0.49	0.43	0.35

## Sheet: MCF-7
Combination Indexes for BI6727 and Bortezomib treatment at different concentrations in the MCF-7 cell line
		BI6727 [nM]
		17.3	34.5	69.2	138.4	276.8
Bortezomib [nM]	0.15	1.39	1.24	1.16	0.73	1.7
	0.3	1.85	1.19	1.32	0.87	1.57
	0.6	1.22	1.18	1.18	1.38	1.2
	1.2	0.96	1	0.96	0.96	0.75
	2.4	1.09	1.09	1.09	0.91	0.91
