# Supplementary material for: Network integration of multi-tumour omics data suggests novel targeting strategies
Source: Nat Commun. 2018 Oct 30;9:4514. doi: 10.1038/s41467-018-06992-7 (PMC6207774; doi:10.1038/s41467-018-06992-7)
Supplement: Supplementary file 11 — Supplementary Data 8 [file 41467_2018_6992_MOESM11_ESM.xlsx]

## Sheet: sheet
Cell lines present in the Genomics of Drug Sensitivity in Cancer (GDSC) project mapped to their respective tumour cluster.
Cell Line	Cluster
C2BBe1	1
NCI-H747	1
SW48	1
T84	1
SW1417	1
LS-1034	1
LS-411N	1
KM12	1
SW837	1
SW1463	1
MDST8	1
CCK-81	1
HCT-15	1
OUMS-23	1
SK-CO-1	1
SNU-175	1
CL-40	1
COLO-678	1
SNU-407	1
COLO-205	1
SNU-C1	1
SW403	1
HT-29	1
LS-180	1
SNU-1040	1
CL-34	1
HCC2998	1
NCI-H508	1
COLO-741	1
HCT-116	1
GP5d	1
NCI-H716	1
HT55	1
HCC-56	1
RCM-1	1
LS-513	1
SNU-C5	1
SW620	1
SW948	1
SNU-81	1
COLO-320-HSR	1
RKO	1
CL-11	1
HT-115	1
DIFI	1
CaR-1	1
SNU-C2B	1
NCI-H630	1
LoVo	1
SW1116	1
LS-123	1
CW-2	1
SNU-61	1
HCC1428	2
JIMT-1	2
COLO-824	2
HCC1143	2
BT-549	2
MRK-nu-1	2
HCC1395	2
HCC70	2
MCF7	2
HCC1599	2
HCC202	2
BT-20	2
HCC2218	2
T47D	2
BT-474	2
CAL-85-1	2
MDA-MB-415	2
MDA-MB-361	2
HCC1954	2
CAL-51	2
ZR-75-30	2
BT-483	2
MDA-MB-453	2
Hs-578-T	2
EFM-192A	2
MDA-MB-175-VII	2
CAL-148	2
EVSA-T	2
HCC1500	2
OCUB-M	2
MDA-MB-330	2
UACC-812	2
CAL-120	2
HCC38	2
MDA-MB-157	2
HDQ-P1	2
MDA-MB-468	2
MDA-MB-436	2
HCC1569	2
DU-4475	2
YMB-1-E	2
AU565	2
HCC1187	2
MFM-223	2
CAMA-1	2
HCC2157	2
HCC1419	2
HCC1937	2
MDA-MB-231	2
EFM-19	2
UACC-893	2
D-245MG	2
SK-MG-1	2
U-118-MG	2
M059J	2
U251	2
YH-13	2
SF126	2
D-392MG	2
SF268	2
Becker	2
CCF-STTG1	2
8-MG-BA	2
SW1088	2
DBTRG-05MG	2
A172	2
DK-MG	2
KS-1	2
LNZTA3WT4	2
GMS-10	2
CAS-1	2
AM-38	2
LN-18	2
LN-229	2
LN-405	2
GB-1	2
D-566MG	2
SF295	2
U-87-MG	2
D-423MG	2
T98G	2
42-MG-BA	2
D-542MG	2
YKG-1	2
D-247MG	2
SNB75	2
D-263MG	2
COLO-684	2
RL95-2	2
EN	2
MFE-280	2
KLE	2
AN3-CA	2
HEC-1	2
SNG-M	2
MFE-319	2
MFE-296	2
ESS-1	2
NCI-H522	2
COR-L105	2
KNS-62	2
NCI-H2030	2
RERF-LC-KJ	2
NCI-H3122	2
SK-LU-1	2
Calu-3	2
NCI-H226	2
ABC-1	2
HOP-62	2
NCI-H1838	2
NCI-H1563	2
NCI-H1666	2
LXF-289	2
EMC-BAC-1	2
NCI-H2087	2
NCI-H1793	2
NCI-H1573	2
EMC-BAC-2	2
NCI-H1693	2
NCI-H1435	2
NCI-H1648	2
SK-MES-1	2
H3255	2
VMRC-LCD	2
NCI-H2085	2
NCI-H1755	2
NCI-H1651	2
NCI-H1869	2
NCI-H358	2
NCI-H1734	2
NCI-H1623	2
NCI-H1355	2
NCI-H2023	2
NCI-H1568	2
RERF-LC-MS	2
Calu-6	2
NCI-H1792	2
LC-2-ad	2
SW900	2
NCI-H1650	2
NCI-H23	2
201T	2
HARA	2
NCI-H1975	2
NCI-H2009	2
RERF-LC-Sq1	2
HCC-78	2
NCI-H322M	2
EKVX	2
NCI-H1395	2
NCI-H650	2
NCI-H838	2
NCI-H1993	2
SW1573	2
NCI-H520	2
NCI-H2405	2
NCI-H2291	2
NCI-H2170	2
NCI-H2122	2
NCI-H441	2
EPLC-272H	2
NCI-H2228	2
EBC-1	2
NCI-H2347	2
A549	2
PC-14	2
LK-2	2
NCI-H2342	2
NCI-H1437	2
NCI-H1781	2
HCC-44	2
HCC-827	2
LOU-NH91	2
HCC-15	2
LC-1-sq	2
NCI-H1944	2
OVISE	2
JHOS-3	2
OVCAR-3	2
OAW-42	2
OVCA420	2
OVCA433	2
OVCAR-8	2
OV-7	2
SK-OV-3	2
OVK-18	2
RMG-I	2
DOV13	2
Caov-3	2
Caov-4	2
OVKATE	2
OVTOKO	2
OVCAR-5	2
OV-56	2
IGROV-1	2
OVCAR-4	2
OV-90	2
OV-17R	2
EFO-27	2
JHOS-4	2
FU-OV-1	2
TOV-21G	2
JHOS-2	2
MCAS	2
ES-2	2
TOV-112D	2
NCI-ADR-RES	2
OC-314	2
KURAMOCHI	2
OVMIU	2
SW626	2
A2780	2
PEO1	2
OAW-28	2
TYK-nu	2
UWB1_289	2
Hey	2
EFO-21	2
D-336MG	3
GAMG	3
SF539	3
KNS-81-FD	3
GI-1	3
no-11	3
MOG-G-CCM	3
SW1783	3
KINGS-1	3
KALS-1	3
KNS-42	3
MOG-G-UVW	3
NMC-G1	3
D-502MG	3
Hs683	3
H4	3
no-10	3
786-0	3
LB1047-RCC	3
RCC-JW	3
SN12C	3
NCC021	3
KMRC-20	3
RCC-MF	3
U031	3
RCC-FG2	3
HA7-RCC	3
VMRC-RCZ	3
KMRC-1	3
769-P	3
BFTC-909	3
CAKI-1	3
SW156	3
RXF393	3
A704	3
RCC-JF	3
A498	3
BB65-RCC	3
OS-RC-2	3
RCC-ER	3
TK10	3
RCC-AB	3
CAL-54	3
ACHN	3
LB2241-RCC	3
RCC10RGB	3
NCC010	3
LB996-RCC	3
VMRC-RCW	3
