# Supplementary material for: Network integration of multi-tumour omics data suggests novel targeting strategies
Source: Nat Commun. 2018 Oct 30;9:4514. doi: 10.1038/s41467-018-06992-7 (PMC6207774; doi:10.1038/s41467-018-06992-7)
Supplement: Supplementary file 12 — Supplementary Data 9 [file 41467_2018_6992_MOESM12_ESM.xlsx]

## Sheet: SupplementaryData-9
SymbolA	EntrezIdA	SymbolB	EntrezIdB
C17orf70	80233	IL6R	3570
C17orf70	80233	UBE2T	29089
PPP3R1	5534	PPP3CC	5533
PPP3R1	5534	CRTC2	200186
PPP3R1	5534	PPP3CA	5530
BUB1B	701	BUB3	9184
BUB1B	701	BUB1	699
BUB1B	701	CDC20	991
TYK2	7297	GMNN	51053
PIK3CA	5290	GRB2	2885
PIK3CA	5290	PIK3R3	8503
PIK3CB	5291	GRB2	2885
PIK3CB	5291	PIK3R3	8503
PIK3CB	5291	PIK3R2	5296
PIK3CD	5293	PIK3R3	8503
ALMS1	7840	SKP2	6502
ALMS1	7840	CDC16	8881
MAPK8	5599	DUSP8	1850
PRIM1	5557	PRIM2	19076
PRIM1	5557	POLA1	5422
PRIM1	5557	POLA2	23649
IRAK2	3656	TUBA4A	7277
IRAK2	3656	TRAF6	7189
NUP98	4928	SEC13	6396
NUP98	4928	NUP43	348995
XPC	7508	CETN2	1069
XPC	7508	XRCC6	2547
XPC	7508	PARP1	142
XPC	7508	RPA4	29935
XPC	7508	CSNK2A2	1459
XPC	7508	H2AFX	3014
XPC	7508	RPA2	6118
XPC	7508	RAD23B	5887
XPA	7507	ERCC4	2072
XPA	7507	ERCC1	2067
XPA	7507	NUP43	348995
MAPKAPK2	9261	MAPK14	1432
CCND1	595	CDKN1B	1027
CCND1	595	CDKN1A	1026
CCND1	595	CDKN2C	1031
CCND1	595	CDK2	1017
CCND1	595	CDK4	1019
MAX	4149	MXD3	83463
CCND3	896	CDKN1B	1027
CCND3	896	CDKN1A	1026
CCND3	896	CDKN2C	1031
CCND3	896	CREBBP	1387
CCND3	896	CDK2	1017
CCND3	896	CDK4	1019
CCND3	896	CDK6	1021
CCND2	894	CDKN1B	1027
CCND2	894	CDKN1A	1026
CCND2	894	CDK2	1017
CCND2	894	CDK4	1019
AKAP9	10142	PRKAR2B	5577
AKAP9	10142	MAPRE1	22919
AKAP9	10142	PRKACB	5567
AKAP9	10142	CSNK1D	1453
AKAP9	10142	PRKACG	5568
CEP290	80184	MCM7	4176
NSL1	25936	NDC80	10403
NSL1	25936	CASC5	100911204
NSL1	25936	MIS12	79003
NSL1	25936	DSN1	79980
NSL1	25936	NUF2	83540
NSL1	25936	SPC25	57405
NSL1	25936	SPC24	147841
NSL1	25936	ZWINT	11130
NSL1	25936	PMF1	11243
FBXW11	23291	LSP1	4046
FBXW11	23291	TUBGCP3	10426
FBXW11	23291	TUBGCP4	27229
FBXW11	23291	NUDC	10726
FBXW11	23291	BTRC	8945
FBXW11	23291	RELA	5970
FBXW11	23291	APC	324
FBXW11	23291	SUZ12	23512
FBXW11	23291	NFKBIA	4792
FBXW11	23291	EED	8726
FBXW11	23291	CDC25B	994
FBXW11	23291	CDC25A	993
FBXW11	23291	NFKB1	4790
FBXW11	23291	BCL2L11	10018
CDKN1B	1027	CKS1B	1163
CDKN1B	1027	CCNA2	890
CDKN1B	1027	CDK2	1017
CDKN1B	1027	CDK4	1019
CDKN1B	1027	CDK6	1021
CDKN1B	1027	CDK7	1022
CDKN1A	1026	CKS1B	1163
CDKN1A	1026	CCNA2	890
CDKN1A	1026	CCNE2	9134
CDKN1A	1026	CDK2	1017
CDKN1A	1026	CDK4	1019
CDKN1A	1026	CDK6	1021
CDKN1A	1026	PCNA	5111
RPS27A	78294	H2AFX	3014
RAD1	5810	RFC4	5984
RAD1	5810	RAD9A	5883
RAD1	5810	HUS1	3364
TANK	10010	IKBKG	8517
TANK	10010	TRAF2	7186
TANK	10010	TRAF1	7185
BUB3	9184	BUB1	699
BUB3	9184	CASC5	100911204
BUB3	9184	CDC27	996
BUB3	9184	CDC23	8697
BUB3	9184	CDC20	991
CETN2	1069	IL6R	3570
CETN2	1069	H2AFX	3014
CETN2	1069	RPA2	6118
STAG2	10735	RAD21	5885
STAG1	10274	RAD21	5885
CHUK	1147	MAP3K14	9020
CHUK	1147	IKBKB	3551
CHUK	1147	IKBKG	8517
CHUK	1147	NFKBIA	4792
ANAPC1	64682	SKP2	6502
ANAPC1	64682	CDC16	8881
ANAPC1	64682	FZR1	51343
GDI1	2664	RAB5A	5868
GDI1	2664	RAB11A	8766
GDI1	2664	RAB7A	7879
ANAPC5	51433	CDC16	8881
ANAPC5	51433	FZR1	51343
ANAPC4	29945	CDC16	8881
ANAPC4	29945	FZR1	51343
ANAPC4	29945	RRM2	6241
ANAPC7	51434	CDC16	8881
RPS6KA4	8986	MAPK14	1432
RPS6KA5	9252	MAPK14	1432
PSMD14	10213	PSMD12	5718
PSMD14	10213	PSMD7	5713
PSMD14	10213	PSMC5	5705
PSMD14	10213	PSMB9	5698
PSMD14	10213	PSMB3	5691
PSMD11	5717	PSMD12	5718
PSMD11	5717	PSMD5	5711
PSMD11	5717	PSMD7	5713
PSMD11	5717	PSMC4	5704
PSMD11	5717	PSMC5	5705
PSMD11	5717	PSMB9	5698
PSMD11	5717	PSMB7	5695
PSMD11	5717	PSMB4	5692
PSMD11	5717	PSMB3	5691
PSMD11	5717	PSMB2	5690
PSMD11	5717	PSMB1	5689
PSMD10	5716	PSMD12	5718
PSMD10	5716	PSMD5	5711
PSMD10	5716	PSMC1	5700
PSMD10	5716	PSMC3	5702
PSMD10	5716	PSMC4	5704
PSMD10	5716	PSMC5	5705
PSMD13	5719	PSMD12	5718
PSMD13	5719	PSMD5	5711
PSMD13	5719	PSMD7	5713
PSMD13	5719	PSMC5	5705
PSMD13	5719	PSMB9	5698
PSMD13	5719	PSMB3	5691
PSMD12	5718	PSMD4	5710
PSMD12	5718	PSMD3	5709
PSMD12	5718	PSMD8	5714
PSMD12	5718	PSMD5	5711
PSMD12	5718	PSMD7	5713
PSMD12	5718	PSMD6	9861
PSMD12	5718	PSMD1	5707
PSMD12	5718	PSMD2	5708
PSMD12	5718	PSMC1	5700
PSMD12	5718	PSMC2	5701
PSMD12	5718	PSMC3	5702
PSMD12	5718	PSMC4	5704
PSMD12	5718	PSMC5	5705
PSMD12	5718	PSMC6	5706
PSMD12	5718	PSMB9	5698
PSMD12	5718	PSMB3	5691
SDCCAG8	10806	IKBKG	8517
CENPC1	12617	MLF1IP	79682
CENPC1	12617	NDC80	10403
CENPC1	12617	MIS12	79003
CENPC1	12617	DSN1	79980
CENPC1	12617	NUF2	83540
CENPC1	12617	PMF1	11243
MAP4K3	8491	MAP4K5	11183
MUS81	80198	ERCC4	2072
MUS81	80198	EME1	146956
MUS81	80198	ERCC1	2067
XIAP	331	BIRC2	329
XIAP	331	CASP3	836
XIAP	331	DIABLO	56616
REL	5966	RELB	5971
REL	5966	RELA	5970
REL	5966	AURKA	6790
REL	5966	NFKBIA	4792
REL	5966	NFKB1	4790
REL	5966	NFKB2	4791
DCTN2	10540	DCTN3	11258
DCTN2	10540	DCTN1	1639
DCTN2	10540	ACTR1A	10121
DCTN3	11258	DCTN1	1639
DCTN1	1639	ACTR1A	10121
CDC6	990	TNFRSF1A	7132
CDC6	990	TNFRSF10A	8797
CDC7	8317	DBF4B	80174
CDC7	8317	DBF4	10926
NEDD1	121441	TUBGCP5	114791
NEDD1	121441	PSMC3	5702
SMC3	9126	PSMC2	5701
SMC3	9126	RAD21	5885
CKS1B	1163	CCNA2	890
CKS1B	1163	CCNE2	9134
CKS1B	1163	CCNE1	12447
CKS1B	1163	GMNN	51053
CKS1B	1163	SKP2	6502
CKS1B	1163	CDT1	81620
CKS1B	1163	CDK2	1017
CKS1B	1163	CCNB2	9133
CKS1B	1163	CCNB1	891
CKS1B	1163	CUL1	8454
CKS1B	1163	PKMYT1	9088
CKS1B	1163	CDC20	991
RAD51AP1	10635	USP1	7398
PSMD4	5710	PSMD5	5711
PSMD4	5710	PSMD7	5713
PSMD4	5710	PSMC5	5705
PSMD4	5710	PSMB9	5698
PSMD4	5710	PSMB3	5691
DDB2	1643	DDB1	1642
DDB2	1643	CUL4A	8451
DDB2	1643	CUL4B	8450
PSMD3	5709	PSMD5	5711
PSMD3	5709	PSMD7	5713
PSMD3	5709	PSMC5	5705
PSMD3	5709	PSMB9	5698
PSMD3	5709	PSMB7	5695
PSMD3	5709	PSMB3	5691
PRKAR1B	5575	PRKAR2B	5577
PRKAR1B	5575	SKP2	6502
PRKAR1B	5575	PRKACB	5567
PRKAR1B	5575	PRKAR1A	5573
PRKAR1B	5575	PRKACG	5568
SEC13	6396	NUP37	79023
SEC13	6396	NUP85	79902
SEC13	6396	NUP107	57122
SEC13	6396	CCDC99	303037
SEC13	6396	NUP133	55746
SEC13	6396	NUP160	23279
SEC13	6396	NUP43	348995
OFD1	8481	SKP2	6502
OFD1	8481	NDEL1	81565
LSP1	4046	BTRC	8945
LSP1	4046	CAPN2	824
LSP1	4046	GSN	2934
TP73	7161	SKP2	6502
VAV1	7409	CHEK1	1111
VAV1	7409	DSG1	1828
CDK5RAP2	55755	PRKAR2B	5577
CDK5RAP2	55755	PRKACB	5567
TUBGCP2	10844	TUBGCP5	114791
TUBGCP2	10844	TUBG2	27175
TUBGCP3	10426	TUBGCP5	114791
TUBGCP3	10426	TUBG2	27175
TUBGCP4	27229	TUBGCP5	114791
TUBGCP4	27229	BTRC	8945
TUBGCP4	27229	TUBG2	27175
TUBGCP5	114791	TUBGCP6	85378
TUBGCP5	114791	BTRC	8945
TUBGCP5	114791	TUBG1	7283
TUBGCP5	114791	TUBG2	27175
TUBGCP6	85378	BTRC	8945
TUBGCP6	85378	TUBG2	27175
PSMD9	5715	PSMC3	5702
PSMD9	5715	PSMC6	5706
PSMD9	5715	AKT2	208
PSMD8	5714	PSMD5	5711
PSMD8	5714	PSMD7	5713
PSMD8	5714	PSMB9	5698
PSMD8	5714	PSMB3	5691
PSMD5	5711	PSMD7	5713
PSMD5	5711	PSMD6	9861
PSMD5	5711	PSMD1	5707
PSMD5	5711	PSMD2	5708
PSMD5	5711	PSMC1	5700
PSMD5	5711	PSMC2	5701
PSMD5	5711	PSMC3	5702
PSMD5	5711	PSMC4	5704
PSMD5	5711	PSMC5	5705
PSMD5	5711	PSMC6	5706
PSMD7	5713	PSMD6	9861
PSMD7	5713	PSMD1	5707
PSMD7	5713	PSMD2	5708
PSMD7	5713	PSMC1	5700
PSMD7	5713	PSMC3	5702
PSMD7	5713	PSMC4	5704
PSMD7	5713	PSMC5	5705
PSMD7	5713	PSMB9	5698
PSMD7	5713	PSMB3	5691
PSMD7	5713	PSMB1	5689
PSMD6	9861	PSMC3	5702
PSMD6	9861	PSMC5	5705
PSMD6	9861	PSMB9	5698
PSMD6	9861	PSMB3	5691
PSMD1	5707	PSMC1	5700
PSMD1	5707	PSMC3	5702
PSMD1	5707	PSMC4	5704
PSMD1	5707	PSMC5	5705
PSMD1	5707	PSMB9	5698
PSMD1	5707	PSMB3	5691
PSMD1	5707	PSMB1	5689
BAX	581	MCL1	4170
BAX	581	BCL2L1	598
PSMD2	5708	PSMC1	5700
PSMD2	5708	PSMC3	5702
PSMD2	5708	PSMC4	5704
PSMD2	5708	PSMC5	5705
PSMD2	5708	PSMB9	5698
PSMD2	5708	PSMB3	5691
NDE1	54820	JUNB	3726
NDE1	54820	NDEL1	81565
BAD	572	BCL2L1	598
CCNA2	890	CCNA1	8900
CCNA2	890	CREBBP	1387
CCNA2	890	GMNN	51053
CCNA2	890	SKP2	6502
CCNA2	890	CDT1	81620
CCNA2	890	CDK2	1017
CCNA2	890	CDK7	1022
CCNA2	890	PCNA	5111
CCNA2	890	PKMYT1	9088
CCNA2	890	FZR1	51343
CCNA2	890	CDC20	991
CCNA2	890	RBL1	5933
DYNC1I2	1781	DYNC1H1	1778
NUDC	10726	BTRC	8945
SKA1	220134	PSMC5	5705
CLIP1	6249	GORASP1	64689
CDCA7	83879	YWHAZ	7534
CDCA7	83879	YWHAH	7533
CDCA7	83879	YWHAG	7532
CDCA4	55038	PPP2R1A	5518
CDCA4	55038	PPP2R1B	5519
CDCA4	55038	PPP2CA	5515
PSMC1	5700	PSMC2	5701
PSMC1	5700	PSMC3	5702
PSMC1	5700	PSMC4	5704
PSMC1	5700	PSMC5	5705
PSMC1	5700	PSMC6	5706
PSMC1	5700	PSMB9	5698
PSMC1	5700	PSMB3	5691
PSMC2	5701	PSMC3	5702
PSMC2	5701	PSMC4	5704
PSMC2	5701	PSMC5	5705
PSMC2	5701	SMC1A	8243
PSMC2	5701	PSMB9	5698
PSMC2	5701	PSMB3	5691
PSMC2	5701	RAD21	5885
PSMC3	5702	PSMC4	5704
PSMC3	5702	PSMC5	5705
PSMC3	5702	PSMC6	5706
PSMC3	5702	E2F6	1876
PSMC3	5702	MAP3K7	6885
PSMC3	5702	PMS1	5378
PSMC3	5702	PSMB9	5698
PSMC3	5702	PSMB3	5691
PSMC3	5702	TAB1	10454
PSMC4	5704	PSMC5	5705
PSMC4	5704	PSMC6	5706
PSMC4	5704	PSMB9	5698
PSMC4	5704	PSMB3	5691
PSMC4	5704	PSMB1	5689
PSMC5	5705	PSMC6	5706
PSMC5	5705	SSNA1	8636
PSMC5	5705	FAM175A	84142
PSMC5	5705	PSMB9	5698
PSMC5	5705	PSMB3	5691
PSMC5	5705	TRAF6	7189
PSMC6	5706	PSMB9	5698
PSMC6	5706	PSMB3	5691
MCM10	55388	APP	351
MCM10	55388	MCM7	4176
MCM10	55388	MCM6	4175
MCM10	55388	MCM4	4173
KIF18A	81930	PPP1CC	5501
SRC	6714	FYN	2534
SRC	6714	RPS27	6232
SRC	6714	NFKBIA	4792
SRC	6714	TNFAIP3	7128
FGFR1OP	11116	PPP2CB	5516
FGFR1OP	11116	VASP	7408
NRP1	8829	CSNK2A2	1459
NRP1	8829	CSNK2A1	1457
NRP1	8829	ODF2	4957
NRP1	8829	TNF	7124
E2F6	1876	HDAC1	3065
E2F6	1876	TFDP1	7027
E2F5	1875	GMNN	51053
E2F4	1874	GMNN	51053
BTRC	8945	RELA	5970
BTRC	8945	APC	324
BTRC	8945	EZH2	2146
BTRC	8945	SUZ12	23512
BTRC	8945	CUL1	8454
BTRC	8945	FBXO5	26271
BTRC	8945	EED	8726
BTRC	8945	CDC25B	994
BTRC	8945	CDC25A	993
BTRC	8945	UHRF1	29128
BTRC	8945	NFKB1	4790
BTRC	8945	KIF20A	10112
BTRC	8945	BCL2L11	10018
NUP37	79023	NUP43	348995
USP1	7398	STAT2	6773
MAP3K14	9020	IKBKB	3551
MAP3K14	9020	IKBKG	8517
MAP3K14	9020	TRAF3	7187
PPP1R13B	23368	PPP1CC	5501
MLF1IP	79682	CENPQ	55166
MLF1IP	79682	CENPP	401541
MLF1IP	79682	ITGB3BP	23421
MLF1IP	79682	CENPI	2491
MLF1IP	79682	CENPH	64946
MLF1IP	79682	PLK1	5347
MLF1IP	79682	CENPO	79172
PPP3CB	5532	PPP3CC	5533
PPP3CB	5532	CRTC2	200186
PPP3CC	5533	CRTC2	200186
PPP3CC	5533	GSK3B	2932
RAD17	5884	RFC5	5985
RAD17	5884	RFC4	5984
RAD17	5884	RFC3	5983
RAD17	5884	RFC2	19718
RAD17	5884	HUS1	3364
IKBKB	3551	IKBKG	8517
IKBKG	8517	CENPF	1063
IKBKG	8517	UBB	7314
RFWD2	64326	JUN	3725
RFWD2	64326	FOS	2353
RFWD2	64326	CEP164	22897
RFWD2	64326	PPP2CA	5515
RFWD2	64326	ETV1	2115
RFWD2	64326	JUNB	3726
RAN	5901	KPNB1	3837
RAN	5901	RANBP2	5903
RAN	5901	RANGAP1	5905
FGR	2268	YES1	7525
FADD	8772	FAS	355
FADD	8772	TNFRSF10B	8795
FADD	8772	TNFRSF10A	8797
RELB	5971	RELA	5970
RELB	5971	NFKBIA	4792
RELB	5971	NFKB1	4790
RELB	5971	NFKB2	4791
RELA	5970	NFKBIA	4792
CDKN2B	1030	CDK4	1019
CDKN2B	1030	CDK6	1021
CDKN2C	1031	CDK4	1019
CDKN2C	1031	CDK6	1021
CDKN2A	1029	CDK4	1019
CDKN2A	1029	CDK6	1021
CDKN2D	1032	CDK4	1019
CDKN2D	1032	CDK6	1021
BARD1	580	BRCA1	672
ACIN1	22985	ARRB1	408
DFFA	1676	DFFB	1677
CENPA	1058	MCM4	4173
TERF2IP	54386	POT1	25913
NMT1	4836	TGFB1	7040
NMT1	4836	BAG4	9530
PAFAH1B1	5048	NDEL1	81565
CDCA8	55143	BIRC5	332
CDCA8	55143	GNG2	54331
CDCA8	55143	MAPT	4137
CENPQ	55166	CENPP	401541
CENPQ	55166	ITGB3BP	23421
CENPQ	55166	CENPO	79172
CENPP	401541	ITGB3BP	23421
CENPP	401541	CENPO	79172
APP	351	EME1	146956
VIM	7431	CAPN1	823
SFN	2810	YWHAZ	7534
SFN	2810	YWHAQ	10971
SFN	2810	YWHAB	7529
SFN	2810	YWHAG	7532
CYLD	1540	GRB2	2885
SMPD2	6610	ANAPC10	10393
NUP85	79902	NUP43	348995
BAK1	578	MCL1	4170
MADD	8567	ALOX5	240
CCNE2	9134	CDK2	1017
CCNE2	9134	PCNA	5111
CCNE1	12447	CDK2	1017
CCNE1	12447	CDK7	1022
CCNE1	12447	PCNA	5111
TIMELESS	8914	TIPIN	54962
TIMELESS	8914	MCM7	4176
TIMELESS	8914	MCM3	4172
TIMELESS	8914	H2AFX	3014
ATRIP	84126	ATR	545
INCENP	3619	BIRC5	332
KPNB1	3837	KPNA2	3838
BUB1	699	NDC80	10403
BUB1	699	CASC5	100911204
BUB1	699	MIS12	79003
BUB1	699	CDC16	8881
BUB1	699	DNA2	1763
BUB1	699	CDC20	991
TK1	7083	FZR1	51343
EIF4E	1977	EIF4EBP1	1978
TNFRSF1A	7132	ATR	545
TNFRSF1A	7132	TRADD	8717
TNFRSF1A	7132	KIF2C	11004
TNFRSF1A	7132	CSNK1E	1454
TNFRSF1A	7132	UBB	7314
TNFRSF1A	7132	RIPK1	8737
TNFRSF1A	7132	TNF	7124
TUBB	203068	PLD2	5338
TUBB	203068	TUBB4	10382
TUBB	203068	MCM8	84515
CREBBP	1387	CDK2	1017
CREBBP	1387	STAT2	6773
HDAC1	3065	RBBP4	5928
HDAC1	3065	TFDP1	7027
PSMB10	5699	PSMB3	5691
RFC5	5985	RFC4	5984
RFC5	5985	RFC1	5981
RFC5	5985	RFC3	5983
RFC5	5985	RFC2	19718
RFC5	5985	RB1	5925
RFC4	5984	RFC1	5981
RFC4	5984	RFC3	5983
RFC4	5984	RFC2	19718
PRKAR2A	5576	PRKAR2B	5577
PRKAR2A	5576	PRKACB	5567
PRKAR2B	5577	MAPRE1	22919
PRKAR2B	5577	PRKACB	5567
PRKAR2B	5577	PRKAR1A	5573
PRKAR2B	5577	CSNK1D	1453
PRKAR2B	5577	CSNK1E	1454
PRKAR2B	5577	PRKACG	5568
PRKAR2B	5577	PRKACA	5566
GMNN	51053	SKP2	6502
GMNN	51053	CDT1	81620
GMNN	51053	CDK2	1017
GMNN	51053	CEP192	55125
GMNN	51053	BAG4	9530
GMNN	51053	TFDP1	7027
BRIP1	83990	RAD51L3	100529207
CBX5	23468	DSN1	79980
NDC80	10403	PPP1CC	5501
NDC80	10403	DSN1	79980
NDC80	10403	SPC25	57405
NDC80	10403	SPC24	147841
NDC80	10403	ZWINT	11130
NDC80	10403	PMF1	11243
SKP2	6502	CDK2	1017
SKP2	6502	CUL1	8454
SKP2	6502	MCM8	84515
SKP2	6502	FZR1	51343
SKP2	6502	UBB	7314
SKP2	6502	CDC20	991
SKP2	6502	DDX11	1663
ERCC6L	54821	CHEK1	1111
ERCC6L	54821	PLK1	5347
ERCC6L	54821	ALOX5	240
FANCG	2189	FANCA	2175
FANCG	2189	UBB	7314
CFLAR	8837	CASP8	841
FANCB	2187	IL6R	3570
FANCB	2187	UBE2T	29089
FANCB	2187	PSMB3	5691
FANCM	57697	PCNA	5111
FANCM	57697	C19orf40	91442
FANCL	55120	IL6R	3570
GORASP1	64689	CDK2	1017
GORASP1	64689	CENPN	55839
GORASP1	64689	CENPL	91687
GORASP1	64689	WWOX	51741
GORASP1	64689	CLASP2	23122
NUP107	57122	NUP43	348995
TAOK2	9344	TH	7054
PPP1CC	5501	CASC5	100911204
PPP1CC	5501	UXT	8409
PPP1CC	5501	DSN1	79980
PPP1CC	5501	NUF2	83540
PPP1CC	5501	ZWINT	11130
PPP1CC	5501	TP53BP2	7159
PPP1CC	5501	PMF1	11243
CDK2	1017	CCNB2	9133
CDK2	1017	CCNB1	891
CDK2	1017	CUL1	8454
CDK2	1017	PCNA	5111
CDK2	1017	FZR1	51343
CDK2	1017	CCNH	902
CDK2	1017	CDC20	991
CDK2	1017	RBL1	5933
RAD51	5888	DNA2	1763
RAD51	5888	DMC1	11144
XAB2	56949	SNRPE	6635
ERCC2	2068	CDK7	1022
ERCC2	2068	CCNH	902
ERCC2	2068	MNAT1	4331
ERCC4	2072	ERCC1	2067
ERCC4	2072	PLK1	5347
ERCC5	2073	ERCC3	2071
ERCC5	2073	CCNH	902
ITGB3BP	23421	CENPO	79172
EZH2	2146	SUZ12	23512
MCL1	4170	BBC3	27113
MCL1	4170	BCL2L11	10018
YWHAZ	7534	CRTC2	200186
YWHAZ	7534	CDC25B	994
YWHAZ	7534	CDC25A	993
TIPIN	54962	GINS1	9837
TIPIN	54962	GINS4	84296
TIPIN	54962	MCM3	4172
FYN	2534	PRKCI	5584
FYN	2534	HSP90AA1	3320
FYN	2534	YES1	7525
FYN	2534	TNFRSF10B	8795
CBL	867	GRB2	2885
AURKA	6790	TP53	7157
AURKA	6790	CEP192	55125
AURKA	6790	NFKB1	4790
SUZ12	23512	RBBP4	5928
SUZ12	23512	EED	8726
YWHAG	7532	CRTC2	200186
YWHAE	7531	CRTC2	200186
PRKCI	5584	PRKCZ	5590
PRKCA	5578	PRKCB	5579
PRKCA	5578	PRKCG	5582
PSME4	103554	PSMA1	5682
PSME4	103554	PSMB9	5698
PSME4	103554	PSMB7	5695
PSME4	103554	PSMB4	5692
PSME4	103554	PSMB3	5691
PSME4	103554	PSMB2	5690
PSME4	103554	PSMB1	5689
PSME2	5721	PSMA1	5682
PSME2	5721	PSMB9	5698
PSME2	5721	PSMB7	5695
PSME2	5721	PSMB4	5692
PSME2	5721	PSMB3	5691
PSME2	5721	PSMB2	5690
PSME2	5721	PSMB1	5689
PSME3	10197	PML	5371
PSME3	10197	PSMB9	5698
PSME3	10197	PSMB3	5691
PSME1	5720	PSMA1	5682
PSME1	5720	PSMB9	5698
PSME1	5720	PSMB7	5695
PSME1	5720	PSMB4	5692
PSME1	5720	PSMB3	5691
PSME1	5720	PSMB2	5690
PSME1	5720	PSMB1	5689
PRKCZ	5590	SQSTM1	8878
CASC5	100911204	DSN1	79980
CASC5	100911204	SPC25	57405
CASC5	100911204	SPC24	147841
CASC5	100911204	ZWINT	11130
CASC5	100911204	PMF1	11243
TUBA4A	7277	RPS27	6232
TUBA4A	7277	TUBA1A	22142
CCNB1	891	CDK7	1022
CCNB1	891	PCNA	5111
CCNB1	891	FZR1	51343
TOPBP1	235559	PLK1	5347
CEP135	381644	NDEL1	81565
CKAP5	9793	ALOX5	240
RAD9A	5883	HUS1	3364
KIF2C	11004	KIF2B	84643
KIF2B	84643	MIS12	79003
KIF2B	84643	CDC16	8881
KIF2B	84643	DSN1	79980
KIF2B	84643	SPC25	57405
KIF2B	84643	SPC24	147841
KIF2B	84643	CDC27	996
KIF2B	84643	CDC26	246184
KIF2B	84643	CDC23	8697
KIF2B	84643	DAPK3	1613
UXT	8409	UBB	7314
CCDC99	303037	NFKBIA	4792
MAP3K7	6885	TH	7054
NPAT	4863	H2AFX	3014
MAPRE1	22919	CLASP2	23122
CUL1	8454	TRAF1	7185
BRCA1	672	JUNB	3726
BRCA2	675	BAG4	9530
BRCA2	675	DSN1	79980
NR2C2	7182	UBB	7314
MDM2	4193	TP53	7157
FGFR2	2263	FGFR1	2260
FGFR2	2263	TIMP1	7076
FGFR1	2260	TNFRSF10B	8795
PLD2	5338	SPC24	147841
MIS12	79003	DSN1	79980
MIS12	79003	SPC25	57405
MIS12	79003	SPC24	147841
MIS12	79003	ZWINT	11130
MIS12	79003	PMF1	11243
PTPN11	5781	GRB2	2885
SEH1L	81929	NUP43	348995
HRAS	3265	PMS1	5378
GAB2	9846	GRB2	2885
GAB1	2549	CASP1	834
GAB1	2549	GRB2	2885
XRCC2	7516	RAD51C	5889
XRCC2	7516	RAD51L1	500679
XRCC2	7516	RAD51L3	100529207
XRCC5	7520	XRCC6	2547
XRCC4	7518	LIG4	3981
XRCC4	7518	NFKB1	4790
XRCC6	2547	PARP1	142
XRCC6	2547	H2AFX	3014
CDC16	8881	CEP164	22897
CDC16	8881	ANAPC2	29882
CDC16	8881	ALOX5	240
CDC16	8881	FZR1	51343
CDC16	8881	CDC27	996
CDC16	8881	CDC26	246184
CDC16	8881	CDC23	8697
JUN	3725	FOS	2353
JUN	3725	JUNB	3726
JUN	3725	ATF2	1386
STAT5A	6776	STAT5B	6777
CDK4	1019	HSP90AA1	3320
FOS	2353	JUNB	3726
FOS	2353	ATF2	1386
TUBB4	10382	FAS	355
PRKACB	5567	PRKAR1A	5573
PRKACB	5567	DCLRE1C	64421
PRKACB	5567	DNA2	1763
PRKACB	5567	DFFB	1677
PRKACB	5567	PRKACG	5568
PRKACB	5567	PRKACA	5566
SGOL1	100874028	PPP2CB	5516
CDK11B	984	CSNK2A2	1459
CDK11B	984	HIST1H1E	3008
CDK11A	728642	HSP90AA1	3320
SGOL2	151246	PPP2R1B	5519
SGOL2	151246	PPP2CA	5515
HSP90AA1	3320	CDK7	1022
HSP90AA1	3320	AKT3	10000
HSP90AA1	3320	AURKB	9212
GINS2	51659	MCM7	4176
GINS2	51659	H2AFX	3014
GINS1	9837	MCM7	4176
GINS4	84296	MCM7	4176
GINS4	84296	H2AFX	3014
POLE4	56655	POLE2	5427
POLE4	56655	RPS27	6232
POLE2	5427	POLE3	54107
POLE2	5427	POLE	5426
PPP2R5D	5528	RPS27	6232
PPP2R5D	5528	PPP2CB	5516
DNM1	1759	GRB2	2885
PPP2R5A	5525	PPP2CB	5516
PPP2R5C	5527	PPP2CB	5516
BAG4	9530	ENDOG	2021
POLA2	23649	RAC1	5879
MKNK1	8569	MAPK14	1432
DSN1	79980	NUF2	83540
DSN1	79980	SPC25	57405
DSN1	79980	SPC24	147841
DSN1	79980	ZWINT	11130
DSN1	79980	PMF1	11243
ARRB2	409	ARRB1	408
FBXO5	26271	FZR1	51343
FBXO5	26271	CDC27	996
ANAPC2	29882	FZR1	51343
STAT3	6774	STAT1	6772
STAT2	6773	STAT1	6772
PSMA2	5683	PSMA1	5682
PSMA2	5683	PSMB9	5698
PSMA2	5683	PSMB7	5695
PSMA2	5683	PSMB4	5692
PSMA2	5683	PSMB3	5691
PSMA2	5683	PSMB2	5690
PSMA2	5683	PSMB1	5689
PSMA3	5684	PSMA1	5682
PSMA3	5684	PSMB9	5698
PSMA3	5684	PSMB7	5695
PSMA3	5684	PSMB4	5692
PSMA3	5684	PSMB3	5691
PSMA3	5684	PSMB2	5690
PSMA3	5684	PSMB1	5689
PSMA1	5682	PSMA6	5687
PSMA1	5682	PSMA7	5688
PSMA1	5682	PSMA4	5685
PSMA1	5682	PSMF1	9491
PSMA1	5682	PSMA5	5686
PSMA1	5682	PSMB9	5698
PSMA1	5682	PSMB7	5695
PSMA1	5682	PSMB5	5693
PSMA1	5682	PSMB4	5692
PSMA1	5682	PSMB3	5691
PSMA1	5682	PSMB2	5690
PSMA1	5682	PSMB1	5689
PSMA6	5687	PSMB9	5698
PSMA6	5687	PSMB7	5695
PSMA6	5687	PSMB4	5692
PSMA6	5687	PSMB3	5691
PSMA6	5687	PSMB2	5690
PSMA6	5687	PSMB1	5689
PSMA7	5688	PSMB9	5698
PSMA7	5688	PSMB7	5695
PSMA7	5688	PSMB4	5692
PSMA7	5688	PSMB3	5691
PSMA7	5688	PSMB2	5690
PSMA7	5688	PSMB1	5689
PSMA4	5685	PSMB9	5698
PSMA4	5685	PSMB7	5695
PSMA4	5685	PSMB4	5692
PSMA4	5685	PSMB3	5691
PSMA4	5685	PSMB2	5690
PSMA4	5685	PSMB1	5689
PSMA8	143471	PSMB9	5698
PSMA8	143471	PSMB7	5695
PSMA8	143471	PSMB4	5692
PSMA8	143471	PSMB3	5691
PSMA8	143471	PSMB1	5689
CAPN2	824	CAPN1	823
RPS27	6232	TUBA1A	22142
ERCC3	2071	CDK7	1022
ERCC3	2071	CCNH	902
ERCC3	2071	GTF2H5	404672
ERCC3	2071	MNAT1	4331
ERCC3	2071	GTF2H3	2967
ERCC3	2071	GTF2H2	2966
ERCC3	2071	GTF2H1	2965
ERCC3	2071	GTF2H4	2968
PRKAR1A	5573	PRKACG	5568
PRKAR1A	5573	PRKACA	5566
CDK7	1022	CCNH	902
CDK7	1022	MNAT1	4331
OCLN	100506658	CSNK1E	1454
PPP2R1A	5518	PPP2CB	5516
PPP2R1B	5519	PPP2CB	5516
MAP4K5	11183	GRB2	2885
BIRC2	329	TRAF2	7186
BIRC2	329	TRAF1	7185
BIRC2	329	DIABLO	56616
MAP2K3	5606	MAP2K6	5608
MAP2K3	5606	MAPK14	1432
DCLRE1C	64421	CDC27	996
FNTA	2339	CAPN1	823
DNA2	1763	MMS19	64210
FAS	355	CASP8	841
DMC1	11144	ACTA1	58
PCNA	5111	FEN1	14156
MCM7	4176	MCM3	4172
MCM6	4175	MCM3	4172
MCM6	4175	H2AFX	3014
MCM5	4174	MCM3	4172
MCM4	4173	MCM3	4172
MCM4	4173	H2AFX	3014
MCM3	4172	MCM2	4171
MCM2	4171	H2AFX	3014
PARP1	142	RPA4	29935
PARP1	142	H2AFX	3014
PARP1	142	RPA2	6118
DUSP16	80824	MAPK14	1432
RPA4	29935	RPA1	6117
RPA4	29935	RPA3	6119
RPA1	6117	RPA2	6118
CASP8	841	TNFRSF10B	8795
CASP8	841	TNFRSF10A	8797
PURA	5813	HIST1H1E	3008
BCL2	12043	BCL2L1	598
BCL2	12043	BCL2L11	10018
BCL2L1	598	BCL2L11	10018
PSMF1	9491	ALOX5	240
PSMF1	9491	HIST1H1A	3024
PSMF1	9491	PSMB9	5698
PSMF1	9491	PSMB7	5695
PSMF1	9491	PSMB4	5692
PSMF1	9491	PSMB3	5691
PSMF1	9491	PSMB2	5690
PSMF1	9491	PSMB1	5689
AKT1	207	AKT2	208
AKT1	207	AKT3	10000
AKT2	208	UBB	7314
NUP133	55746	NUP43	348995
CSNK2A2	1459	CSNK2A1	1457
CSNK1D	1453	CSNK1E	1454
CSNK1D	1453	TDP1	55775
NUF2	83540	SPC25	57405
NUF2	83540	SPC24	147841
NUF2	83540	ZWINT	11130
NUF2	83540	PMF1	11243
ALOX5	240	NFKB2	4791
ALOX5	240	PMF1	11243
ENDOG	2021	PRKACG	5568
DFFB	1677	UBB	7314
PMS1	5378	HIST1H1D	3007
TNFRSF10B	8795	TNFRSF10A	8797
TNFRSF10B	8795	IL1R1	3554
FZR1	51343	CDC27	996
FZR1	51343	CDC26	246184
FZR1	51343	CDC23	8697
FZR1	51343	RRM2	6241
H2AFX	3014	RPL8	6132
H2AFX	3014	CSDA	8531
H2AFX	3014	HIST1H1C	3006
TNFRSF10A	8797	UBB	7314
GSK3B	2932	TRAF2	7186
TERF2	7014	POT1	25913
GRB2	2885	RAC1	5879
GRB2	2885	SOS1	6654
UBB	7314	TNFAIP3	7128
UBB	7314	PRKACG	5568
UBB	7314	TRAF1	7185
RPA2	6118	RPA3	6119
CCNH	902	MNAT1	4331
SPC25	57405	SPC24	147841
SPC25	57405	ZWINT	11130
SPC25	57405	PMF1	11243
SPC24	147841	ZWINT	11130
SPC24	147841	PMF1	11243
ZWINT	11130	PMF1	11243
NFKBIA	4792	NFKB1	4790
NFKBIA	4792	NFKB2	4791
TRAF2	7186	TRAF1	7185
TRAF2	7186	TRAF6	7189
TRAF2	7186	DIABLO	56616
PIK3R3	8503	PIK3R2	5296
PIK3R3	8503	PIK3R1	5295
PIK3R2	5296	PIK3R1	5295
NUP160	23279	NUP43	348995
SMC1A	8243	RAD21	5885
GTF2H5	404672	GTF2H3	2967
GTF2H5	404672	GTF2H2	2966
GTF2H5	404672	GTF2H1	2965
GTF2H5	404672	GTF2H4	2968
CDC27	996	RRM2	6241
MAPK14	1432	MAPKAPK3	7867
MAPK11	5600	MAPKAPK3	7867
MAPK12	6300	MAPK13	26415
GNAI2	2771	LMNB1	4001
POLD1	5424	POLD2	5425
POLD2	5425	POLD3	10714
POLD2	5425	POLD4	57804
PSMA5	5686	PSMB9	5698
PSMA5	5686	PSMB7	5695
PSMA5	5686	PSMB4	5692
PSMA5	5686	PSMB2	5690
PSMA5	5686	PSMB1	5689
PSMB9	5698	PSMB7	5695
PSMB9	5698	PSMB5	5693
PSMB9	5698	PSMB4	5692
PSMB9	5698	PSMB3	5691
PSMB9	5698	PSMB2	5690
PSMB9	5698	PSMB1	5689
PSMB7	5695	PSMB6	5694
PSMB7	5695	PSMB5	5693
PSMB7	5695	PSMB4	5692
PSMB7	5695	PSMB3	5691
PSMB7	5695	PSMB2	5690
PSMB7	5695	PSMB1	5689
PSMB6	5694	PSMB4	5692
PSMB6	5694	PSMB3	5691
PSMB6	5694	PSMB2	5690
PSMB6	5694	PSMB1	5689
PSMB5	5693	PSMB4	5692
PSMB5	5693	PSMB3	5691
PSMB5	5693	PSMB2	5690
PSMB5	5693	PSMB1	5689
PSMB4	5692	PSMB3	5691
PSMB4	5692	PSMB2	5690
PSMB4	5692	PSMB1	5689
PSMB3	5691	PSMB2	5690
PSMB3	5691	PSMB1	5689
PSMB2	5690	PSMB1	5689
JUNB	3726	ATF2	1386
RRM2	6241	RRM1	6240
TUBG1	7283	TUBG2	27175
TH	7054	TAB1	10454
TRAF1	7185	TRAF6	7189
TRAF1	7185	DIABLO	56616
SNTA1	6640	NDEL1	81565
GTF2H3	2967	GTF2H2	2966
GTF2H3	2967	GTF2H1	2965
GTF2H3	2967	GTF2H4	2968
