# Supplementary material for: Network integration of multi-tumour omics data suggests novel targeting strategies
Source: Nat Commun. 2018 Oct 30;9:4514. doi: 10.1038/s41467-018-06992-7 (PMC6207774; doi:10.1038/s41467-018-06992-7)
Supplement: Supplementary file 13 — Supplementary Data 10 [file 41467_2018_6992_MOESM13_ESM.xlsx]

## Sheet: SupplementaryData-10
ProteinA	ProteinB	CLR
ACIN1	ARRB1	0.419294
ACTA1	DMC1	0.668618
ACTR1A	DCTN1	0.939477
ACTR1A	DCTN2	2.20212
AKAP9	PRKACB	2.95313
AKAP9	PRKACG	0.072763
AKAP9	PRKAR2B	0.774452
AKT1	AKT2	1.29198
ALOX5	MADD	0.086947
ALOX5	NFKB2	1.10531
ALOX5	PMF1	0.725738
ALOX5	PSMF1	0.201926
ANAPC1	CDC16	2.16446
ANAPC1	FZR1	0.613385
ANAPC10	SMPD2	0.93127
ANAPC2	FZR1	1.21357
ANAPC5	CDC16	0.035707
ANAPC5	FZR1	1.04969
ANAPC7	CDC16	1.4634
APC	BTRC	1.10877
APC	FBXW11	0.764966
ARRB1	ARRB2	1.19898
ATF2	FOS	0.15672
ATF2	JUNB	0.41615
ATR	ATRIP	0.699364
AURKA	REL	0.1947
AURKA	TP53	0.548246
AURKB	HSP90AA1	1.89095
BAD	BCL2L1	0.832307
BAG4	ENDOG	1.32545
BAG4	GMNN	1.18988
BAK1	MCL1	2.04045
BARD1	BRCA1	2.38382
BAX	BCL2L1	0.678907
BAX	MCL1	0.171696
BCL2	BCL2L11	0.751328
BCL2L11	BTRC	0.20288
BCL2L11	MCL1	1.79693
BIRC2	TRAF1	1.13863
BIRC5	CDCA8	2.4451
BIRC5	INCENP	1.17093
BRCA2	DSN1	2.50483
BRIP1	RAD51L3	1.94579
BTRC	CDC25A	0.001547
BTRC	CDC25B	0.775293
BTRC	CUL1	1.10413
BTRC	EZH2	0.304174
BTRC	FBXW11	3.36582
BTRC	NFKB1	1.39017
BTRC	NUDC	0.430365
BTRC	RELA	0.482078
BTRC	SUZ12	0.499931
BTRC	TUBGCP4	0.730856
BTRC	TUBGCP5	0.093171
BTRC	TUBGCP6	1.65518
BUB1	BUB1B	2.80765
BUB1	BUB3	2.58956
BUB1	CASC5	2.67651
BUB1	CDC16	0.443805
BUB1	CDC20	2.77477
BUB1	MIS12	0.828059
BUB1	NDC80	2.70078
BUB1B	BUB3	2.22444
BUB1B	CDC20	2.5984
BUB3	CASC5	2.48
BUB3	CDC20	2.34663
BUB3	CDC23	1.95996
BUB3	CDC27	0.694419
C19orf40	FANCM	0.49502
CAPN1	CAPN2	2.2452
CAPN1	VIM	0.878939
CAPN2	LSP1	2.41675
CASC5	DSN1	1.36266
CASC5	SPC25	1.91366
CASC5	ZWINT	2.59695
CASP1	GAB1	0.262553
CASP8	TNFRSF10A	1.39742
CASP8	TNFRSF10B	2.07515
CBL	GRB2	1.09169
CBX5	DSN1	0.061608
CCNA2	CDC20	2.87911
CCNA2	CDK2	1.80192
CCNA2	CDK7	1.56879
CCNA2	CDKN1B	0.783323
CCNA2	CDT1	2.03594
CCNA2	CKS1B	2.41819
CCNA2	FZR1	1.15128
CCNA2	GMNN	2.01194
CCNA2	PCNA	2.07831
CCNA2	PKMYT1	1.80887
CCNA2	RBL1	2.06115
CCNA2	SKP2	2.55332
CCNB1	CDK2	1.50175
CCNB1	CDK7	2.80867
CCNB1	CKS1B	2.46368
CCNB1	FZR1	1.43666
CCNB1	PCNA	2.08877
CCNB2	CDK2	1.56327
CCNB2	CKS1B	2.22159
CCND1	CDK2	1.09235
CCND1	CDK4	1.3517
CCND1	CDKN1B	0.524403
CCND2	CDK2	0.64569
CCND2	CDK4	0.921558
CCND2	CDKN1A	1.17513
CCND2	CDKN1B	4.7851
CCND3	CDKN1A	0.653648
CCND3	CDKN2C	2.83562
CCND3	CREBBP	0.775559
CCNE1	CDK2	1.91518
CCNE1	CDK7	0.952745
CCNE1	CKS1B	1.30392
CCNE1	PCNA	1.34576
CCNE2	CDK2	1.80465
CCNE2	CKS1B	2.3416
CCNE2	PCNA	1.98768
CCNH	CDK7	3.34033
CCNH	ERCC3	0.347293
CCNH	MNAT1	1.34946
CDC16	CEP164	1.57039
CDC16	FZR1	0.397302
CDC20	CDK2	1.83584
CDC20	CKS1B	2.07368
CDC20	SKP2	2.51381
CDC23	FZR1	0.18193
CDC25A	FBXW11	0.226294
CDC25A	YWHAZ	0.156054
CDC25B	FBXW11	1.33821
CDC25B	YWHAZ	0.345824
CDC26	KIF2B	1.33876
CDC27	KIF2B	2.32455
CDC27	RRM2	0.437905
CDC6	TNFRSF10A	1.65731
CDC7	DBF4	1.56505
CDC7	DBF4B	0.909624
CDCA4	PPP2CA	1.80881
CDCA4	PPP2R1B	0.510955
CDK2	CKS1B	1.17097
CDK2	CUL1	1.55941
CDK2	FZR1	0.814228
CDK2	GMNN	0.974143
CDK2	PCNA	1.62642
CDK2	RBL1	1.50353
CDK2	SKP2	1.79784
CDK4	CDKN1B	2.59131
CDK4	CDKN2A	1.41834
CDK4	HSP90AA1	1.00082
CDK5RAP2	PRKACB	0.052854
CDK6	CDKN1A	0.841846
CDK6	CDKN2A	0.661178
CDK6	CDKN2B	0.316194
CDK6	CDKN2D	0.688072
CDK7	CDKN1B	1.19735
CDK7	ERCC3	0.294735
CDK7	HSP90AA1	0.0211
CDK7	MNAT1	0.790524
CDKN1B	CKS1B	0.08729
CDT1	CKS1B	0.795789
CDT1	GMNN	1.22055
CENPA	MCM4	1.5575
CENPC1	MIS12	0.878357
CENPC1	MLF1IP	0.1687
CENPC1	PMF1	0.453605
CENPF	IKBKG	0.578356
CENPH	MLF1IP	2.05331
CENPI	MLF1IP	1.98242
CENPO	CENPP	2.44996
CENPO	CENPQ	1.41352
CENPO	ITGB3BP	1.24094
CENPO	MLF1IP	2.17807
CENPP	CENPQ	2.37813
CENPP	ITGB3BP	2.68713
CENPP	MLF1IP	2.05778
CENPQ	ITGB3BP	2.85691
CENPQ	MLF1IP	1.81864
CEP135	NDEL1	0.056632
CEP164	RFWD2	2.00154
CEP192	GMNN	0.632549
CEP290	MCM7	0.369836
CETN2	H2AFX	0.393939
CETN2	RPA2	0.82676
CHEK1	ERCC6L	2.0293
CHUK	IKBKG	0.094292
CHUK	NFKBIA	0.140233
CKS1B	GMNN	1.85756
CKS1B	PKMYT1	1.2237
CKS1B	SKP2	2.56111
CLASP2	GORASP1	1.77202
CLASP2	MAPRE1	2.06316
CLIP1	GORASP1	1.41744
CREBBP	STAT2	2.09846
CRTC2	YWHAG	0.042594
CSDA	H2AFX	0.43061
CSNK1D	CSNK1E	0.639559
CSNK1D	PRKAR2B	0.863992
CSNK1E	TNFRSF1A	0.018769
CSNK2A1	CSNK2A2	1.68994
CUL1	SKP2	0.494246
CYLD	GRB2	2.64467
DCTN1	DCTN2	1.09032
DCTN2	DCTN3	1.11001
DDX11	SKP2	0.910084
DFFA	DFFB	3.02479
DMC1	RAD51	1.07902
DSN1	NDC80	0.15165
DSN1	NUF2	2.21358
DSN1	SPC25	1.85783
DSN1	ZWINT	1.73314
DUSP16	MAPK14	0.454561
DYNC1H1	DYNC1I2	1.4962
E2F5	GMNN	0.067757
E2F6	TFDP1	2.39637
EED	SUZ12	0.204608
ENDOG	PRKACG	2.52612
ERCC1	ERCC4	2.22202
ERCC1	MUS81	0.245714
ERCC2	MNAT1	0.033382
ERCC3	ERCC5	0.108014
ERCC3	GTF2H1	1.33479
ERCC3	GTF2H3	0.399324
ERCC3	GTF2H4	2.53336
ERCC3	MNAT1	0.252779
ERCC4	PLK1	1.53176
ERCC6L	PLK1	2.32575
EZH2	SUZ12	1.3143
FADD	TNFRSF10A	1.05358
FANCA	FANCG	2.46382
FANCB	PSMB3	1.23341
FANCB	UBE2T	2.06973
FANCM	PCNA	1.64516
FAS	TUBB4	1.06133
FBXW11	NFKB1	0.742887
FBXW11	NUDC	0.12703
FBXW11	SUZ12	1.62635
FBXW11	TUBGCP3	1.77719
FBXW11	TUBGCP4	0.748462
FEN1	PCNA	1.96766
FGFR1	FGFR2	2.0685
FGFR1OP	PPP2CB	0.087484
FGFR1OP	VASP	0.673326
FOS	JUN	2.89958
FOS	JUNB	7.58998
FYN	HSP90AA1	1.08217
FYN	YES1	1.39786
FZR1	RRM2	1.54944
FZR1	SKP2	0.661717
FZR1	TK1	0.757671
GAB1	GRB2	1.32574
GAB2	GRB2	0.952929
GDI1	RAB5A	0.483337
GDI1	RAB7A	1.95894
GINS1	MCM7	2.25355
GINS1	TIPIN	1.10941
GINS2	H2AFX	2.51964
GINS2	MCM7	1.95717
GINS4	H2AFX	1.17557
GINS4	MCM7	1.97254
GINS4	TIPIN	1.52853
GMNN	SKP2	1.97365
GRB2	MAP4K5	0.703664
GRB2	PIK3CA	0.874746
GRB2	PIK3CB	1.37072
GRB2	PTPN11	0.829652
GRB2	RAC1	0.471006
GRB2	SOS1	1.91332
GSK3B	TRAF2	0.175176
GSN	LSP1	2.47146
GTF2H1	GTF2H3	1.20209
GTF2H1	GTF2H5	2.25184
GTF2H3	GTF2H4	1.70486
GTF2H3	GTF2H5	2.17067
GTF2H4	GTF2H5	0.03371
H2AFX	MCM2	2.24875
H2AFX	MCM4	1.61887
H2AFX	MCM6	2.21766
H2AFX	NPAT	0.126207
H2AFX	PARP1	0.086714
H2AFX	RPL8	1.28642
H2AFX	TIMELESS	2.17709
H2AFX	XRCC6	0.789076
HDAC1	RBBP4	3.07901
HUS1	RAD1	1.49847
HUS1	RAD9A	0.823729
IKBKB	IKBKG	2.25554
IKBKB	MAP3K14	0.683587
IKBKG	MAP3K14	2.9939
IRAK2	TUBA4A	1.37681
ITGB3BP	MLF1IP	1.62784
JUN	JUNB	2.60444
JUN	RFWD2	2.92482
JUNB	NDE1	0.564757
KIF18A	PPP1CC	0.191363
KIF2B	MIS12	0.819832
KIF2B	SPC25	0.530111
KPNA2	KPNB1	1.9054
LIG4	XRCC4	2.44772
MAP2K3	MAP2K6	0.626742
MAP3K7	TH	1.27344
MAPK14	MAPKAPK3	1.50554
MAPK14	RPS6KA5	0.013094
MCM10	MCM4	2.03899
MCM10	MCM6	2.59382
MCM10	MCM7	2.26049
MCM2	MCM3	3.14354
MCM3	MCM4	2.66659
MCM3	MCM5	2.35258
MCM3	MCM6	2.65465
MCM3	MCM7	2.78312
MCM3	TIMELESS	2.45412
MCM3	TIPIN	1.65141
MCM7	TIMELESS	2.20395
MCM8	SKP2	0.353333
MCM8	TUBB	0.191323
MDM2	TP53	2.73483
MIS12	NSL1	3.2721
MIS12	PMF1	2.18063
MIS12	SPC25	1.25806
MIS12	ZWINT	0.152182
MLF1IP	PLK1	1.43355
NDC80	NSL1	1.14006
NDC80	PMF1	1.10831
NDC80	PPP1CC	0.83993
NDC80	SPC25	2.44492
NDC80	ZWINT	2.19697
NDEL1	PAFAH1B1	3.80115
NDEL1	SNTA1	0.32002
NEDD1	TUBGCP5	0.936549
NFKB1	NFKBIA	1.3048
NFKB1	REL	1.36783
NFKB1	RELB	3.24957
NFKB2	NFKBIA	0.655728
NFKB2	REL	0.572717
NFKB2	RELB	1.95428
NFKBIA	REL	0.205231
NFKBIA	RELB	3.2417
NFKBIA	SRC	0.781431
NMT1	TGFB1	0.130691
NR2C2	UBB	0.024955
NRP1	TNF	2.60461
NSL1	NUF2	1.98704
NSL1	PMF1	3.75385
NSL1	SPC25	1.61365
NUF2	PMF1	1.92099
NUF2	SPC25	2.65445
NUF2	ZWINT	2.13
NUP107	NUP43	1.32553
NUP107	SEC13	0.301595
NUP133	NUP43	1.13794
NUP160	NUP43	1.28834
NUP160	SEC13	0.390291
NUP37	NUP43	0.756511
NUP37	SEC13	0.422545
NUP43	NUP85	1.52409
NUP43	NUP98	0.932516
NUP43	SEH1L	1.0379
PARP1	RPA4	0.228717
PARP1	XPC	1.82937
PARP1	XRCC6	1.72586
PIK3CB	PIK3R2	1.51934
PIK3CD	PIK3R3	1.0872
PIK3R1	PIK3R2	1.21828
PIK3R1	PIK3R3	0.973683
PLD2	TUBB	1.13688
PLK1	TOPBP1	1.8265
PMF1	PPP1CC	0.614194
PMF1	SPC25	0.849544
PML	PSME3	0.721727
POLA1	PRIM1	0.447371
POLA2	PRIM1	1.82579
POLD1	POLD2	2.7141
POLD2	POLD3	0.338895
POLE	POLE2	0.41076
POLE2	POLE3	2.20161
POLE2	POLE4	1.1401
POLE4	RPS27	1.64584
PPP1CC	PPP1R13B	0.21177
PPP1CC	TP53BP2	0.422653
PPP2CA	SGOL2	1.16933
PPP2CB	PPP2R1A	1.97114
PPP2CB	PPP2R1B	0.37445
PPP2CB	PPP2R5A	0.703693
PPP2CB	PPP2R5C	1.36015
PPP2CB	PPP2R5D	0.312788
PPP2R1B	SGOL2	1.81903
PPP2R5D	RPS27	0.172345
PPP3CA	PPP3R1	1.525
PPP3CB	PPP3CC	2.38329
PPP3CC	PPP3R1	2.82032
PRIM1	PRIM2	2.13416
PRKACA	PRKACB	1.68164
PRKACA	PRKAR2B	0.089004
PRKACB	PRKACG	1.05739
PRKACB	PRKAR1A	0.584434
PRKACB	PRKAR1B	0.092154
PRKACB	PRKAR2A	0.398731
PRKACB	PRKAR2B	0.720297
PRKACG	PRKAR1B	0.737154
PRKACG	PRKAR2B	1.99776
PRKACG	UBB	3.13612
PRKAR1A	PRKAR2B	2.25569
PRKAR1B	SKP2	1.19398
PSMA1	PSMA2	2.33484
PSMA1	PSMA3	2.66368
PSMA1	PSMA4	2.07415
PSMA1	PSMA5	2.25991
PSMA1	PSMA6	2.02894
PSMA1	PSMA7	2.07422
PSMA1	PSMB1	3.42358
PSMA1	PSMB2	1.99242
PSMA1	PSMB3	1.8496
PSMA1	PSMB4	2.9461
PSMA1	PSMB5	0.797332
PSMA1	PSMB7	1.83525
PSMA1	PSMB9	2.1515
PSMA1	PSME1	0.869404
PSMA1	PSME2	0.536489
PSMA1	PSME4	0.95577
PSMA2	PSMB1	2.77551
PSMA2	PSMB2	0.866462
PSMA2	PSMB3	2.68605
PSMA2	PSMB4	2.4602
PSMA2	PSMB7	1.13968
PSMA2	PSMB9	3.22674
PSMA3	PSMB1	2.83266
PSMA3	PSMB2	2.54819
PSMA3	PSMB3	1.13594
PSMA3	PSMB4	2.20867
PSMA3	PSMB7	2.24401
PSMA3	PSMB9	1.67335
PSMA4	PSMB1	3.23048
PSMA4	PSMB2	2.55928
PSMA4	PSMB3	1.25582
PSMA4	PSMB4	2.37215
PSMA4	PSMB7	1.63358
PSMA4	PSMB9	2.09517
PSMA5	PSMB1	2.05538
PSMA5	PSMB2	2.99275
PSMA5	PSMB4	1.67376
PSMA5	PSMB7	2.52867
PSMA5	PSMB9	2.73202
PSMA6	PSMB1	2.89603
PSMA6	PSMB2	1.77858
PSMA6	PSMB3	1.9783
PSMA6	PSMB4	2.19866
PSMA6	PSMB7	2.2577
PSMA6	PSMB9	2.68328
PSMA7	PSMB1	1.63348
PSMA7	PSMB2	0.828989
PSMA7	PSMB3	1.64741
PSMA7	PSMB4	1.90218
PSMA7	PSMB7	0.176168
PSMA7	PSMB9	0.447216
PSMA8	PSMB1	0.635627
PSMA8	PSMB4	0.176263
PSMA8	PSMB9	0.475053
PSMB1	PSMB2	1.97306
PSMB1	PSMB3	1.07699
PSMB1	PSMB4	3.29333
PSMB1	PSMB5	1.42621
PSMB1	PSMB6	2.2027
PSMB1	PSMB7	2.11151
PSMB1	PSMB9	2.09826
PSMB1	PSMC4	0.406441
PSMB1	PSMD11	0.317282
PSMB1	PSMD7	1.61191
PSMB1	PSME1	1.2382
PSMB1	PSME2	1.52608
PSMB1	PSME4	0.423263
PSMB10	PSMB3	1.39604
PSMB2	PSMB3	1.67669
PSMB2	PSMB4	2.76817
PSMB2	PSMB5	2.00085
PSMB2	PSMB6	1.20102
PSMB2	PSMB7	1.2491
PSMB2	PSMB9	1.61057
PSMB2	PSMD11	1.80172
PSMB2	PSME1	1.42652
PSMB2	PSME2	2.12262
PSMB2	PSME4	2.08572
PSMB3	PSMB4	1.56554
PSMB3	PSMB5	1.23226
PSMB3	PSMB7	0.118321
PSMB3	PSMB9	3.00747
PSMB3	PSMC2	1.74162
PSMB3	PSMC4	0.599204
PSMB3	PSMC5	0.12546
PSMB3	PSMC6	1.6988
PSMB3	PSMD11	2.40499
PSMB3	PSMD12	1.70635
PSMB3	PSMD13	1.95143
PSMB3	PSMD14	1.27778
PSMB3	PSMD3	2.22025
PSMB3	PSMD6	1.41392
PSMB3	PSMD7	0.193539
PSMB3	PSMD8	2.53261
PSMB3	PSME1	1.81247
PSMB3	PSME2	0.303503
PSMB3	PSME3	2.1555
PSMB3	PSME4	0.324346
PSMB4	PSMB5	1.50171
PSMB4	PSMB6	1.67608
PSMB4	PSMB7	1.01409
PSMB4	PSMB9	1.77802
PSMB4	PSMD11	0.456782
PSMB4	PSME1	0.982007
PSMB4	PSME2	1.69795
PSMB4	PSME4	0.386994
PSMB5	PSMB7	1.42318
PSMB5	PSMB9	0.437227
PSMB6	PSMB7	0.489855
PSMB7	PSMB9	0.911444
PSMB7	PSME1	1.05017
PSMB7	PSME2	1.75686
PSMB7	PSMF1	0.000991
PSMB9	PSMC2	1.1487
PSMB9	PSMC3	0.006358
PSMB9	PSMC5	0.443548
PSMB9	PSMC6	1.44687
PSMB9	PSMD11	0.796858
PSMB9	PSMD12	0.935102
PSMB9	PSMD13	0.919227
PSMB9	PSMD14	0.806063
PSMB9	PSMD2	0.2439
PSMB9	PSMD6	1.21875
PSMB9	PSMD8	1.77903
PSMB9	PSME1	4.70774
PSMB9	PSME2	3.50554
PSMB9	PSMF1	0.758509
PSMC1	PSMC2	0.281688
PSMC1	PSMC3	3.64824
PSMC1	PSMC4	0.622201
PSMC1	PSMC5	1.80693
PSMC1	PSMC6	3.47709
PSMC1	PSMD1	2.43742
PSMC1	PSMD2	2.03122
PSMC2	PSMC3	0.545586
PSMC2	PSMC4	0.79598
PSMC2	PSMD12	0.937671
PSMC2	PSMD5	0.549764
PSMC2	RAD21	1.16789
PSMC3	PSMC4	1.5417
PSMC3	PSMC5	2.73293
PSMC3	PSMC6	1.92104
PSMC3	PSMD1	0.845064
PSMC3	PSMD2	4.06632
PSMC3	PSMD6	0.942342
PSMC3	PSMD7	0.135717
PSMC3	PSMD9	1.18772
PSMC4	PSMC5	0.972467
PSMC4	PSMD1	0.581955
PSMC4	PSMD11	1.75895
PSMC4	PSMD12	1.78003
PSMC4	PSMD2	1.29408
PSMC4	PSMD5	1.46375
PSMC4	PSMD7	0.314501
PSMC5	PSMD1	2.6566
PSMC5	PSMD11	4.44625
PSMC5	PSMD12	2.37752
PSMC5	PSMD13	0.549629
PSMC5	PSMD2	3.22237
PSMC5	PSMD3	3.03901
PSMC5	PSMD4	1.05004
PSMC6	PSMD12	0.077588
PSMC6	PSMD5	0.082188
PSMC6	PSMD9	1.27716
PSMD1	PSMD12	0.186036
PSMD1	PSMD5	0.514462
PSMD1	PSMD7	0.422618
PSMD10	PSMD12	1.04232
PSMD10	PSMD5	0.890748
PSMD11	PSMD12	2.64342
PSMD11	PSMD5	1.27217
PSMD11	PSMD7	0.608252
PSMD12	PSMD13	1.19728
PSMD12	PSMD14	1.78609
PSMD12	PSMD3	1.59017
PSMD12	PSMD5	1.44162
PSMD12	PSMD6	0.937056
PSMD12	PSMD7	0.386343
PSMD12	PSMD8	0.966955
PSMD13	PSMD5	0.913472
PSMD13	PSMD7	1.09726
PSMD14	PSMD7	1.12034
PSMD2	PSMD5	0.801483
PSMD2	PSMD7	0.047963
PSMD3	PSMD5	0.413337
PSMD4	PSMD5	0.302107
PSMD4	PSMD7	1.64383
PSMD5	PSMD6	1.48338
PSMD5	PSMD7	0.9861
PSMD5	PSMD8	0.591522
PSMD6	PSMD7	1.22735
PSMD7	PSMD8	0.530576
RAD1	RAD9A	0.831326
RAD1	RFC4	2.21135
RAD17	RFC4	0.461081
RAD21	SMC3	1.27495
RAD21	STAG1	0.022924
RAD21	STAG2	1.31852
RAD51AP1	USP1	1.43642
RAD51C	XRCC2	0.682444
RAD51L1	XRCC2	2.1771
RAD51L3	XRCC2	2.13859
RAN	RANGAP1	0.436017
REL	RELA	0.380301
REL	RELB	0.423195
RELA	RELB	0.256074
RFC1	RFC5	0.02716
RFC2	RFC4	2.34353
RFC2	RFC5	2.0468
RFC3	RFC4	2.27653
RFC3	RFC5	1.15199
RFC4	RFC5	2.23152
RIPK1	TNFRSF1A	2.78105
RPA1	RPA2	0.254446
RPA2	RPA3	0.625759
RPA3	RPA4	0.697028
RPA4	XPC	0.066908
RPS27	SRC	2.05498
RRM1	RRM2	1.77411
SFN	YWHAQ	0.144728
SKP2	TP73	0.539635
SPC25	ZWINT	2.04679
SRC	TNFAIP3	0.941185
STAT1	STAT2	3.63601
STAT1	STAT3	2.66956
STAT2	USP1	0.208555
STAT5A	STAT5B	1.48906
TANK	TRAF1	0.196756
TIMELESS	TIPIN	1.48783
TNF	TNFRSF1A	2.08434
TNFAIP3	UBB	0.774111
TNFRSF10A	TNFRSF10B	5.67259
TNFRSF1A	TRADD	1.57563
TNFRSF1A	UBB	2.42544
TRAF1	TRAF2	1.62529
TRAF1	TRAF6	0.269223
TRAF1	UBB	0.676065
TUBA1A	TUBA4A	2.73257
TUBB	TUBB4	3.59459
TUBG1	TUBG2	5.72026
TUBG1	TUBGCP5	1.95418
TUBG2	TUBGCP2	1.31073
TUBG2	TUBGCP4	1.30647
TUBG2	TUBGCP5	1.80874
TUBGCP2	TUBGCP5	0.299269
TUBGCP4	TUBGCP5	3.36467
TUBGCP5	TUBGCP6	0.127181
XPC	XRCC6	1.36588
XRCC5	XRCC6	0.60178
