# Supplementary material for: Network integration of multi-tumour omics data suggests novel targeting strategies
Source: Nat Commun. 2018 Oct 30;9:4514. doi: 10.1038/s41467-018-06992-7 (PMC6207774; doi:10.1038/s41467-018-06992-7)
Supplement: Supplementary file 14 — Supplementary Data 11 [file 41467_2018_6992_MOESM14_ESM.xlsx]

## Sheet: SupplementaryData-11
ProteinA	ProteinB	CLR
ACTR1A	DCTN1	2.31104
ACTR1A	DCTN2	1.51378
AKAP9	PRKACG	0.296106
AKAP9	PRKAR2B	3.30423
AKT1	AKT2	2.9875
ALMS1	CDC16	0.875746
ALOX5	NFKB2	0.176711
ANAPC1	SKP2	1.04172
ANAPC2	CDC16	1.05624
ANAPC2	FZR1	3.23743
ANAPC4	CDC16	0.389139
ANAPC5	CDC16	0.19932
ANAPC7	CDC16	2.73407
APC	BTRC	0.688237
APC	FBXW11	2.91185
APP	MCM10	0.044785
ATF2	FOS	0.564122
ATR	TNFRSF1A	0.320492
AURKA	CEP192	0.918207
AURKB	HSP90AA1	0.678813
BAD	BCL2L1	1.59662
BAG4	BRCA2	0.265224
BAK1	MCL1	0.783015
BARD1	BRCA1	2.33814
BAX	BCL2L1	1.87796
BBC3	MCL1	0.666302
BCL2L1	BCL2L11	1.73386
BCL2L11	MCL1	1.16102
BIRC2	DIABLO	0.24419
BIRC2	TRAF1	1.42984
BIRC5	CDCA8	2.93057
BIRC5	INCENP	2.1269
BRCA2	DSN1	1.91079
BTRC	LSP1	0.290103
BTRC	NFKB1	1.68206
BTRC	NUDC	1.73127
BTRC	RELA	0.671276
BTRC	SUZ12	0.556517
BTRC	TUBGCP4	0.210201
BTRC	TUBGCP5	1.2928
BTRC	TUBGCP6	1.26677
BTRC	UHRF1	0.249605
BUB1	BUB1B	3.35823
BUB1	BUB3	0.642735
BUB1	CASC5	3.11158
BUB1	CDC20	3.22803
BUB1	MIS12	0.193191
BUB1	NDC80	3.45073
BUB1B	BUB3	0.730354
BUB1B	CDC20	3.1274
BUB3	CASC5	0.900024
BUB3	CDC20	0.798582
BUB3	CDC27	0.774025
C19orf40	FANCM	1.27816
CAPN1	CAPN2	1.33023
CAPN2	LSP1	2.2946
CASC5	DSN1	2.35617
CASC5	PMF1	0.387936
CASC5	SPC25	3.00853
CASC5	ZWINT	2.81019
CASP1	GAB1	0.343148
CASP8	CFLAR	2.11363
CASP8	FAS	0.368198
CASP8	TNFRSF10A	2.38507
CASP8	TNFRSF10B	1.3329
CBX5	DSN1	0.475008
CCNA1	CCNA2	1.39284
CCNA2	CDC20	3.10506
CCNA2	CDK2	2.23778
CCNA2	CDT1	2.68391
CCNA2	CKS1B	2.51822
CCNA2	GMNN	2.12983
CCNA2	PCNA	2.43483
CCNA2	PKMYT1	2.03628
CCNA2	RBL1	2.96701
CCNA2	SKP2	2.74315
CCNB1	CDK2	2.21942
CCNB1	CDK7	0.730835
CCNB1	CKS1B	2.29018
CCNB1	PCNA	2.57367
CCNB2	CDK2	2.174
CCNB2	CKS1B	2.36418
CCND1	CDKN1A	0.147665
CCND1	CDKN1B	0.303154
CCND2	CDK4	1.30703
CCND2	CDKN1A	2.08269
CCND2	CDKN1B	1.78763
CCND3	CDK2	0.447283
CCND3	CDK4	1.21717
CCND3	CDK6	1.13974
CCND3	CDKN1A	0.761387
CCND3	CDKN2C	2.26814
CCNE1	CDK2	2.36112
CCNE1	CKS1B	2.36453
CCNE1	PCNA	1.18818
CCNE2	CDK2	1.3578
CCNE2	CDKN1A	0.759723
CCNE2	CKS1B	0.49679
CCNE2	PCNA	3.37539
CCNH	CDK7	1.5722
CCNH	ERCC2	0.401513
CCNH	MNAT1	0.239987
CDC16	CEP164	0.075394
CDC16	FZR1	0.15016
CDC16	KIF2B	0.991549
CDC20	CDK2	2.45766
CDC20	CKS1B	2.47946
CDC20	SKP2	2.56254
CDC25A	FBXW11	0.649503
CDC25A	YWHAZ	0.090037
CDC25B	FBXW11	1.28356
CDC26	KIF2B	0.031132
CDC27	FBXO5	0.960419
CDC27	FZR1	0.081241
CDC27	RRM2	1.13124
CDC6	TNFRSF10A	0.57904
CDC7	DBF4	2.67003
CDC7	DBF4B	1.94347
CDCA4	PPP2R1A	0.68192
CDCA4	PPP2R1B	0.18727
CDCA7	YWHAG	0.584102
CDK2	CKS1B	1.83202
CDK2	CUL1	1.58459
CDK2	GMNN	1.26059
CDK2	PCNA	1.53739
CDK2	RBL1	1.66679
CDK2	SKP2	2.05741
CDK4	CDKN1B	0.991663
CDK4	CDKN2A	2.10104
CDK4	CDKN2C	1.11459
CDK5RAP2	PRKAR2B	0.174065
CDK6	CDKN1A	1.62354
CDK6	CDKN1B	0.835899
CDK6	CDKN2C	2.38492
CDK6	CDKN2D	0.282672
CDK7	CDKN1B	0.530506
CDK7	HSP90AA1	0.750913
CDK7	MNAT1	0.556315
CDKN1A	PCNA	0.149157
CDT1	CKS1B	1.6853
CDT1	GMNN	1.46743
CENPA	MCM4	2.53512
CENPC1	DSN1	0.357465
CENPC1	MIS12	1.06754
CENPC1	MLF1IP	0.184733
CENPC1	NDC80	0.021744
CENPH	MLF1IP	2.64447
CENPI	MLF1IP	2.37479
CENPO	CENPP	0.639886
CENPO	CENPQ	2.01579
CENPO	ITGB3BP	1.41644
CENPO	MLF1IP	2.34027
CENPP	CENPQ	1.56143
CENPP	ITGB3BP	2.51121
CENPP	MLF1IP	2.12266
CENPQ	ITGB3BP	2.99338
CENPQ	MLF1IP	1.8071
CEP164	RFWD2	1.17914
CEP192	GMNN	1.34174
CETN2	H2AFX	0.551977
CETN2	IL6R	0.287038
CETN2	RPA2	2.26959
CHEK1	ERCC6L	2.76898
CHUK	IKBKB	0.779402
CHUK	IKBKG	0.013987
CKS1B	GMNN	1.05922
CKS1B	PKMYT1	1.48443
CKS1B	SKP2	2.26406
CLASP2	GORASP1	0.297329
CLASP2	MAPRE1	1.23453
CLIP1	GORASP1	1.79583
CREBBP	STAT2	1.42382
CRTC2	YWHAZ	0.786554
CSNK1D	TDP1	1.49947
CSNK1E	PRKAR2B	0.978413
CSNK2A1	CSNK2A2	1.68049
CUL1	SKP2	0.781132
CUL1	TRAF1	0.149658
CUL4A	DDB2	0.798561
CUL4B	DDB2	0.113684
CYLD	GRB2	2.48633
DAPK3	KIF2B	1.374
DCTN2	DCTN3	2.33671
DDB1	DDB2	0.019419
DDX11	SKP2	2.16478
DFFA	DFFB	2.903
DMC1	RAD51	1.81948
DNM1	GRB2	0.460382
DSN1	MIS12	0.691247
DSN1	NDC80	2.49663
DSN1	NSL1	0.626665
DSN1	NUF2	2.67468
DSN1	PMF1	1.2893
DSN1	PPP1CC	1.02727
DSN1	SPC25	2.67175
DSN1	ZWINT	2.63107
DUSP8	MAPK8	0.191881
DYNC1H1	DYNC1I2	2.70347
E2F5	GMNN	0.918169
E2F6	HDAC1	0.253493
E2F6	TFDP1	0.808871
EED	FBXW11	0.605268
EED	SUZ12	0.076716
ENDOG	PRKACG	1.44543
ERCC1	ERCC4	0.760729
ERCC1	MUS81	0.828116
ERCC1	XPA	0.051502
ERCC3	ERCC5	1.35715
ERCC3	GTF2H4	2.45629
ERCC3	MNAT1	0.139025
ERCC4	PLK1	1.87094
ERCC6L	PLK1	2.75535
EZH2	SUZ12	1.32004
FADD	TNFRSF10A	2.58852
FANCA	FANCG	2.6524
FANCB	IL6R	0.355304
FANCB	PSMB3	0.910653
FANCB	UBE2T	2.39565
FANCM	PCNA	1.28827
FBXW11	SUZ12	0.259667
FBXW11	TUBGCP3	0.771845
FBXW11	TUBGCP4	0.23143
FEN1	PCNA	2.35425
FGFR1	FGFR2	0.062387
FGFR1OP	VASP	1.72046
FGR	YES1	0.591758
FOS	JUN	5.27664
FOS	JUNB	6.17614
FYN	SRC	0.200867
FYN	TNFRSF10B	0.365748
FZR1	RRM2	0.136448
FZR1	TK1	0.524795
GAB1	GRB2	1.82481
GDI1	RAB5A	2.2527
GDI1	RAB7A	0.297171
GINS1	MCM7	2.09626
GINS1	TIPIN	1.05584
GINS2	H2AFX	2.09931
GINS2	MCM7	2.01994
GINS4	H2AFX	2.06916
GINS4	MCM7	2.18807
GINS4	TIPIN	1.32711
GMNN	SKP2	2.56133
GMNN	TFDP1	0.22448
GORASP1	WWOX	0.526475
GRB2	MAP4K5	1.12267
GRB2	PIK3CB	0.287146
GRB2	PTPN11	1.49303
GRB2	RAC1	1.67442
GRB2	SOS1	0.055626
GSK3B	TRAF2	0.13544
GSN	LSP1	2.47858
GTF2H1	GTF2H3	2.20206
GTF2H1	GTF2H5	1.62845
GTF2H3	GTF2H4	0.655753
GTF2H3	GTF2H5	2.06714
H2AFX	HIST1H1C	0.534105
H2AFX	MCM2	1.68477
H2AFX	MCM4	1.66055
H2AFX	MCM6	1.82631
H2AFX	NPAT	0.079173
H2AFX	PARP1	1.29063
H2AFX	TIMELESS	2.2501
HDAC1	RBBP4	1.63173
HDAC1	TFDP1	1.86555
HUS1	RAD1	2.52361
IKBKB	IKBKG	2.43908
IKBKG	MAP3K14	1.17022
IKBKG	UBB	0.124239
IL1R1	TNFRSF10B	1.21858
IRAK2	TUBA4A	1.55939
ITGB3BP	MLF1IP	2.39735
JUN	JUNB	2.66592
JUNB	RFWD2	0.126131
KIF18A	PPP1CC	1.36909
KIF2B	MIS12	0.894199
KPNA2	KPNB1	1.28548
LIG4	XRCC4	2.7364
MAP2K3	MAP2K6	0.903053
MAP2K3	MAPK14	0.967109
MAP4K3	MAP4K5	1.69268
MAPK14	MAPKAPK2	1.60993
MAPK14	MKNK1	0.383216
MAPK14	RPS6KA4	0.461282
MAPK14	RPS6KA5	0.759254
MAPRE1	PRKAR2B	0.45709
MCM10	MCM4	2.70432
MCM10	MCM6	2.7249
MCM10	MCM7	2.60096
MCM2	MCM3	3.3616
MCM3	MCM4	2.95317
MCM3	MCM5	2.2696
MCM3	MCM6	3.11442
MCM3	MCM7	2.52164
MCM3	TIMELESS	2.76367
MCM3	TIPIN	0.474593
MCM7	TIMELESS	2.39458
MCM8	SKP2	1.9159
MCM8	TUBB	1.29277
MIS12	NSL1	3.35736
MIS12	PMF1	0.005167
MIS12	SPC25	0.695737
MLF1IP	PLK1	2.33563
NDC80	NSL1	0.265918
NDC80	PMF1	0.867374
NDC80	PPP1CC	0.41225
NDC80	SPC25	3.30737
NDC80	ZWINT	2.77615
NDE1	NDEL1	1.26433
NDEL1	PAFAH1B1	3.39577
NDEL1	SNTA1	0.547297
NEDD1	PSMC3	0.928596
NEDD1	TUBGCP5	0.899449
NFKB1	NFKBIA	3.29814
NFKB1	REL	2.9546
NFKB1	RELB	3.42384
NFKB1	XRCC4	0.366981
NFKB2	NFKBIA	1.742
NFKB2	REL	1.86136
NFKB2	RELB	2.56746
NFKBIA	REL	2.40197
NFKBIA	RELA	2.14503
NFKBIA	RELB	3.64649
NFKBIA	SRC	0.180169
NMT1	TGFB1	1.30662
NSL1	NUF2	0.887665
NSL1	PMF1	1.32035
NSL1	SPC25	0.558966
NUF2	PMF1	2.01429
NUF2	PPP1CC	0.655057
NUF2	SPC25	3.46667
NUF2	ZWINT	2.79858
NUP107	NUP43	2.30385
NUP133	NUP43	2.54436
NUP160	NUP43	0.721647
NUP37	NUP43	1.01845
NUP43	NUP85	0.323545
NUP43	NUP98	1.41648
NUP43	SEH1L	1.22404
NUP43	XPA	0.120459
NUP85	SEC13	0.461502
NUP98	SEC13	0.508614
PARP1	RPA2	0.182104
PARP1	XPC	0.729451
PARP1	XRCC6	0.510228
PIK3CB	PIK3R3	0.788303
PIK3R1	PIK3R2	0.099854
PIK3R1	PIK3R3	1.90141
PIK3R2	PIK3R3	0.7931
PLD2	TUBB	0.785153
PLK1	TOPBP1	1.55113
PMF1	SPC25	1.453
PMF1	ZWINT	1.33237
POLA1	PRIM1	1.39184
POLA2	PRIM1	1.92449
POLD1	POLD2	1.2592
POLD2	POLD4	0.312259
POLE	POLE2	0.820662
POLE2	POLE3	2.08558
POLE2	POLE4	1.41693
POLE4	RPS27	1.27164
POT1	TERF2IP	0.709985
PPP1CC	PPP1R13B	0.310486
PPP1CC	TP53BP2	0.448086
PPP1CC	UXT	0.899983
PPP1CC	ZWINT	0.554468
PPP2CA	SGOL2	0.044863
PPP2CB	PPP2R1B	0.275349
PPP2CB	PPP2R5C	0.880839
PPP3CA	PPP3R1	0.265546
PPP3CB	PPP3CC	0.650774
PPP3CC	PPP3R1	0.68031
PRIM1	PRIM2	1.89369
PRKACA	PRKAR2B	0.53082
PRKACB	PRKACG	1.9452
PRKACB	PRKAR1A	2.22811
PRKACB	PRKAR1B	0.694594
PRKACB	PRKAR2B	1.32043
PRKACG	PRKAR1A	0.600975
PRKACG	PRKAR1B	1.14101
PRKACG	PRKAR2B	2.36573
PRKACG	UBB	1.87998
PRKAR1A	PRKAR2B	3.05767
PRKAR1B	SKP2	1.84544
PRKAR2A	PRKAR2B	0.187159
PSMA1	PSMA2	3.25683
PSMA1	PSMA3	3.34764
PSMA1	PSMA4	2.22461
PSMA1	PSMA5	1.72448
PSMA1	PSMA6	2.97288
PSMA1	PSMA7	1.50501
PSMA1	PSMB1	3.35379
PSMA1	PSMB2	0.695624
PSMA1	PSMB3	1.92278
PSMA1	PSMB4	1.87472
PSMA1	PSMB5	0.581973
PSMA1	PSMB7	2.38918
PSMA1	PSMB9	2.13906
PSMA1	PSME2	0.154713
PSMA1	PSMF1	0.053687
PSMA2	PSMB1	2.84211
PSMA2	PSMB2	0.297454
PSMA2	PSMB3	1.74774
PSMA2	PSMB4	0.769545
PSMA2	PSMB7	2.22812
PSMA2	PSMB9	1.68672
PSMA3	PSMB1	2.68418
PSMA3	PSMB2	1.23779
PSMA3	PSMB3	1.28452
PSMA3	PSMB4	0.784373
PSMA3	PSMB7	1.52756
PSMA3	PSMB9	2.47673
PSMA4	PSMB1	1.95414
PSMA4	PSMB2	1.77505
PSMA4	PSMB3	0.842394
PSMA4	PSMB4	1.41196
PSMA4	PSMB7	1.38901
PSMA4	PSMB9	1.74821
PSMA5	PSMB1	0.718668
PSMA5	PSMB2	2.55769
PSMA5	PSMB4	2.01207
PSMA5	PSMB7	0.692926
PSMA5	PSMB9	2.47063
PSMA6	PSMB1	2.83483
PSMA6	PSMB2	1.28834
PSMA6	PSMB3	2.52278
PSMA6	PSMB4	1.19066
PSMA6	PSMB7	2.12517
PSMA6	PSMB9	3.08592
PSMA7	PSMB1	2.36368
PSMA7	PSMB2	0.77243
PSMA7	PSMB3	1.90834
PSMA7	PSMB4	2.81394
PSMA7	PSMB7	1.68411
PSMA8	PSMB1	0.495717
PSMA8	PSMB9	0.342162
PSMB1	PSMB2	1.03424
PSMB1	PSMB3	2.35514
PSMB1	PSMB4	2.14995
PSMB1	PSMB5	0.984589
PSMB1	PSMB6	2.81112
PSMB1	PSMB7	3.23656
PSMB1	PSMB9	1.44955
PSMB1	PSMC4	0.442778
PSMB1	PSMD1	1.20199
PSMB1	PSMD11	2.1412
PSMB1	PSMD7	2.99413
PSMB1	PSME4	0.044023
PSMB1	PSMF1	0.134521
PSMB10	PSMB3	1.45878
PSMB2	PSMB3	1.15724
PSMB2	PSMB4	2.32989
PSMB2	PSMB5	1.22104
PSMB2	PSMB6	0.748646
PSMB2	PSMB7	0.680247
PSMB2	PSMB9	2.33215
PSMB2	PSMD11	1.19688
PSMB2	PSME1	1.28995
PSMB2	PSME2	1.59184
PSMB2	PSME4	2.07621
PSMB3	PSMB4	1.57157
PSMB3	PSMB5	1.17503
PSMB3	PSMB6	2.45806
PSMB3	PSMB7	1.15989
PSMB3	PSMB9	1.83854
PSMB3	PSMC1	1.06575
PSMB3	PSMC2	2.06776
PSMB3	PSMC3	0.560297
PSMB3	PSMC4	2.16324
PSMB3	PSMC5	0.507713
PSMB3	PSMC6	1.45125
PSMB3	PSMD1	0.121291
PSMB3	PSMD11	3.49479
PSMB3	PSMD12	1.82679
PSMB3	PSMD13	1.60631
PSMB3	PSMD14	2.2399
PSMB3	PSMD2	0.815001
PSMB3	PSMD3	2.26561
PSMB3	PSMD6	0.921388
PSMB3	PSMD7	1.40964
PSMB3	PSMD8	3.01344
PSMB3	PSME1	0.197808
PSMB3	PSME2	0.135121
PSMB3	PSME3	2.94
PSMB4	PSMB5	1.63598
PSMB4	PSMB6	1.62881
PSMB4	PSMB7	1.49159
PSMB4	PSMB9	1.19717
PSMB4	PSMD11	1.9893
PSMB4	PSME2	0.891018
PSMB4	PSME4	0.871832
PSMB5	PSMB7	1.56809
PSMB5	PSMB9	0.005902
PSMB6	PSMB7	1.91725
PSMB7	PSMB9	0.472868
PSMB7	PSMD11	1.13259
PSMB7	PSMD3	0.866755
PSMB7	PSMF1	0.379268
PSMB9	PSMC1	0.241433
PSMB9	PSMC2	2.69487
PSMB9	PSMC4	0.034487
PSMB9	PSMC6	1.40422
PSMB9	PSMD11	0.198444
PSMB9	PSMD14	1.41227
PSMB9	PSMD2	0.545204
PSMB9	PSMD6	0.540624
PSMB9	PSMD7	1.43626
PSMB9	PSMD8	0.999261
PSMB9	PSME1	3.24017
PSMB9	PSME2	4.69384
PSMB9	PSMF1	0.190613
PSMC1	PSMC2	1.81993
PSMC1	PSMC3	2.41897
PSMC1	PSMC4	1.79493
PSMC1	PSMC5	2.31178
PSMC1	PSMC6	3.64701
PSMC1	PSMD1	2.40317
PSMC1	PSMD10	1.4455
PSMC1	PSMD12	2.07951
PSMC1	PSMD2	3.18908
PSMC1	PSMD5	0.891443
PSMC1	PSMD7	2.205
PSMC2	PSMC4	0.538285
PSMC2	PSMD12	1.55907
PSMC3	PSMC4	0.930629
PSMC3	PSMC5	3.65778
PSMC3	PSMC6	1.01793
PSMC3	PSMD1	1.18025
PSMC3	PSMD10	0.750676
PSMC3	PSMD12	1.40577
PSMC3	PSMD2	1.16493
PSMC3	PSMD5	1.55508
PSMC3	PSMD6	0.482356
PSMC3	PSMD9	0.26603
PSMC4	PSMC5	1.10569
PSMC4	PSMC6	0.044959
PSMC4	PSMD1	0.810532
PSMC4	PSMD11	2.21109
PSMC4	PSMD12	1.11806
PSMC4	PSMD2	2.53084
PSMC4	PSMD7	0.006265
PSMC5	PSMC6	0.47845
PSMC5	PSMD1	3.01937
PSMC5	PSMD10	1.3613
PSMC5	PSMD11	2.80531
PSMC5	PSMD12	3.96337
PSMC5	PSMD13	2.56377
PSMC5	PSMD14	0.413205
PSMC5	PSMD2	1.86997
PSMC5	PSMD3	3.47909
PSMC5	PSMD4	2.53526
PSMC5	PSMD5	1.60069
PSMC5	PSMD6	2.02689
PSMC5	PSMD7	0.526874
PSMC5	SSNA1	1.11103
PSMC6	PSMD12	1.66224
PSMC6	PSMD5	1.59917
PSMC6	PSMD9	0.563905
PSMD1	PSMD12	1.6692
PSMD1	PSMD5	0.209604
PSMD1	PSMD7	2.20539
PSMD10	PSMD12	1.81781
PSMD10	PSMD5	1.95063
PSMD11	PSMD12	3.3989
PSMD11	PSMD5	0.886939
PSMD11	PSMD7	1.89594
PSMD12	PSMD13	1.51355
PSMD12	PSMD14	3.15552
PSMD12	PSMD2	1.1292
PSMD12	PSMD3	2.67636
PSMD12	PSMD4	0.327127
PSMD12	PSMD5	1.05967
PSMD12	PSMD6	0.680819
PSMD12	PSMD7	2.17779
PSMD12	PSMD8	1.63247
PSMD13	PSMD5	2.16681
PSMD14	PSMD7	3.52821
PSMD2	PSMD5	1.09942
PSMD2	PSMD7	1.62043
PSMD3	PSMD5	1.71627
PSMD4	PSMD5	1.50994
PSMD5	PSMD6	0.859961
PSMD6	PSMD7	2.02587
PSMD7	PSMD8	2.24446
RAD1	RAD9A	0.274404
RAD1	RFC4	2.32945
RAD17	RFC2	0.308528
RAD17	RFC3	0.529277
RAD21	SMC1A	1.17753
RAD21	SMC3	2.02951
RAD21	STAG1	1.45332
RAD21	STAG2	0.312088
RAD23B	XPC	0.455843
RAD51AP1	USP1	2.63596
RAD51C	XRCC2	0.494236
RAD51L3	XRCC2	0.11115
RAN	RANGAP1	0.111198
REL	RELA	0.979638
REL	RELB	1.48949
RELA	RELB	2.22348
RFC1	RFC5	0.42253
RFC2	RFC4	2.08603
RFC2	RFC5	1.55796
RFC3	RFC4	2.46062
RFC3	RFC5	1.56068
RFC4	RFC5	2.77066
RIPK1	TNFRSF1A	1.59029
RPA1	RPA2	2.3174
RPA2	RPA3	2.02676
RPA3	RPA4	0.82602
RRM1	RRM2	2.06343
SFN	YWHAZ	2.68177
SKP2	TP73	2.32408
SPC25	ZWINT	2.76239
SRC	TNFAIP3	1.06087
STAT1	STAT2	4.47773
STAT1	STAT3	1.16487
STAT2	USP1	0.335969
STAT5A	STAT5B	1.86518
TANK	TRAF1	0.142477
TAOK2	TH	0.554901
TIMELESS	TIPIN	0.729095
TNF	TNFRSF1A	0.925075
TNFRSF10A	TNFRSF10B	2.42951
TNFRSF1A	TRADD	1.7672
TRAF1	TRAF2	0.694645
TRAF1	TRAF6	0.58925
TRAF1	UBB	2.31357
TUBA1A	TUBA4A	3.45384
TUBB	TUBB4	1.93757
TUBG1	TUBG2	6.32658
TUBG1	TUBGCP5	1.62132
TUBG2	TUBGCP2	1.94642
TUBG2	TUBGCP4	1.14932
TUBG2	TUBGCP5	2.15966
TUBG2	TUBGCP6	1.75583
TUBGCP2	TUBGCP5	0.379838
TUBGCP3	TUBGCP5	0.929475
TUBGCP4	TUBGCP5	3.21897
TUBGCP5	TUBGCP6	1.31174
XPC	XRCC6	0.96154
XRCC5	XRCC6	1.63469
