# Supplementary material for: Network integration of multi-tumour omics data suggests novel targeting strategies
Source: Nat Commun. 2018 Oct 30;9:4514. doi: 10.1038/s41467-018-06992-7 (PMC6207774; doi:10.1038/s41467-018-06992-7)
Supplement: Supplementary file 15 — Supplementary Data 12 [file 41467_2018_6992_MOESM15_ESM.xlsx]

## Sheet: SupplementaryData-12
ProteinA	ProtinB	CLR
ACIN1	ARRB1	1.49351
ACTA1	DMC1	1.57755
ACTR1A	DCTN1	2.01549
ACTR1A	DCTN2	2.67539
AKAP9	CSNK1D	0.321371
AKAP9	MAPRE1	0.300405
AKT1	AKT2	0.485847
AKT1	AKT3	1.65324
AKT2	PSMD9	0.617875
AKT2	UBB	0.847452
ALMS1	CDC16	1.99615
ALOX5	CDC16	0.87102
ALOX5	ERCC6L	0.081809
ALOX5	NFKB2	1.88503
ANAPC1	CDC16	1.56842
ANAPC1	SKP2	0.102115
ANAPC10	SMPD2	1.90871
ANAPC2	CDC16	0.060501
ANAPC2	FZR1	2.16498
ANAPC4	CDC16	0.733854
ANAPC4	RRM2	0.810393
ANAPC5	FZR1	1.9456
ANAPC7	CDC16	0.603464
APC	BTRC	2.57525
ARRB1	ARRB2	1.84711
ATF2	FOS	0.063089
ATR	TNFRSF1A	1.03726
AURKA	NFKB1	0.474726
AURKB	HSP90AA1	0.149578
BAD	BCL2L1	0.224955
BAG4	ENDOG	0.099152
BAG4	GMNN	0.242062
BAG4	NMT1	0.12406
BAK1	MCL1	0.498744
BARD1	BRCA1	1.56702
BAX	BCL2L1	2.66197
BAX	MCL1	0.345189
BBC3	MCL1	1.10275
BCL2	BCL2L1	0.317088
BCL2	BCL2L11	1.91624
BCL2L1	BCL2L11	1.82158
BCL2L11	FBXW11	1.69043
BCL2L11	MCL1	1.35627
BIRC2	TRAF1	2.01558
BIRC5	CDCA8	3.83349
BIRC5	INCENP	2.556
BRCA2	DSN1	2.02621
BTRC	CDC25A	1.51792
BTRC	CDC25B	1.44707
BTRC	CUL1	1.75447
BTRC	EED	1.07501
BTRC	EZH2	0.79641
BTRC	FBXO5	0.803333
BTRC	NUDC	2.63944
BTRC	RELA	1.06544
BTRC	SUZ12	0.138631
BTRC	TUBGCP4	1.1009
BTRC	TUBGCP5	2.16202
BTRC	TUBGCP6	0.308993
BTRC	UHRF1	1.50447
BUB1	BUB1B	4.02833
BUB1	BUB3	0.43563
BUB1	CASC5	3.68593
BUB1	CDC20	3.39979
BUB1	MIS12	0.278888
BUB1	NDC80	3.72609
BUB1B	BUB3	0.798839
BUB1B	CDC20	3.30938
BUB3	CASC5	0.598937
BUB3	CDC27	1.39817
C17orf70	IL6R	0.210849
C17orf70	UBE2T	0.712641
C19orf40	FANCM	0.25089
CAPN1	CAPN2	0.039039
CAPN1	FNTA	0.181682
CAPN1	VIM	0.172009
CAPN2	LSP1	1.13643
CASC5	DSN1	2.38968
CASC5	PMF1	0.475944
CASC5	SPC25	3.0397
CASC5	ZWINT	2.8113
CASP8	CFLAR	2.47017
CASP8	FAS	2.6392
CASP8	TNFRSF10A	2.60676
CASP8	TNFRSF10B	3.01115
CBL	GRB2	2.02642
CCDC99	NFKBIA	0.025769
CCNA1	CCNA2	0.529297
CCNA2	CDC20	3.731
CCNA2	CDK2	2.5288
CCNA2	CDK7	0.392913
CCNA2	CDT1	2.92154
CCNA2	CKS1B	1.79459
CCNA2	PCNA	2.42224
CCNA2	PKMYT1	2.50227
CCNA2	RBL1	1.95557
CCNA2	SKP2	1.73492
CCNB1	CDK2	1.75543
CCNB1	CDK7	1.82422
CCNB1	CKS1B	2.07186
CCNB1	PCNA	2.19677
CCNB2	CDK2	2.39161
CCNB2	CKS1B	1.39921
CCND1	CDKN1A	1.65709
CCND1	CDKN1B	1.1111
CCND1	CDKN2C	2.90112
CCND2	CDK4	0.376298
CCND2	CDKN1B	2.01762
CCND3	CDK6	0.839386
CCND3	CDKN1A	0.17334
CCND3	CDKN1B	1.72441
CCND3	CDKN2C	1.26345
CCND3	CREBBP	1.65398
CCNE1	CDK2	0.548321
CCNE1	PCNA	1.18819
CCNE2	CDK2	0.127927
CCNE2	PCNA	1.66375
CCNH	CDK7	1.86706
CCNH	ERCC2	0.049536
CCNH	MNAT1	1.82026
CDC16	CDC26	2.01385
CDC16	CDC27	1.04022
CDC16	KIF2B	0.205621
CDC20	CDK2	2.44339
CDC20	CKS1B	1.73271
CDC20	SKP2	1.78842
CDC23	FZR1	0.151272
CDC23	KIF2B	0.575758
CDC25B	FBXW11	0.638028
CDC27	DCLRE1C	0.514268
CDC27	FBXO5	0.332937
CDC27	KIF2B	1.93379
CDC27	RRM2	0.058805
CDC6	TNFRSF10A	0.292277
CDC6	TNFRSF1A	0.489021
CDC7	DBF4	1.25727
CDC7	DBF4B	0.413084
CDCA4	PPP2R1A	1.29994
CDCA4	PPP2R1B	0.116466
CDCA7	YWHAG	0.176964
CDCA7	YWHAZ	0.343446
CDK2	CDKN1A	0.00182
CDK2	CKS1B	2.00902
CDK2	GMNN	0.050728
CDK2	PCNA	0.952061
CDK2	RBL1	1.32488
CDK2	SKP2	2.52962
CDK4	CDKN1B	0.039325
CDK4	CDKN2D	0.307731
CDK4	HSP90AA1	1.27055
CDK5RAP2	PRKACB	0.901107
CDK5RAP2	PRKAR2B	0.287423
CDK6	CDKN1B	0.466937
CDK6	CDKN2B	0.462788
CDK6	CDKN2C	2.01001
CDKN1A	CKS1B	1.44185
CDT1	CKS1B	0.23048
CDT1	GMNN	0.324253
CENPA	MCM4	2.24447
CENPC1	DSN1	1.35271
CENPC1	MIS12	0.449609
CENPC1	MLF1IP	1.17718
CENPC1	NDC80	0.392783
CENPC1	PMF1	1.7492
CENPF	IKBKG	0.854009
CENPH	MLF1IP	2.38537
CENPI	MLF1IP	3.12136
CENPL	GORASP1	0.060708
CENPO	CENPP	1.61347
CENPO	CENPQ	0.36092
CENPO	ITGB3BP	0.974678
CENPO	MLF1IP	2.158
CENPP	CENPQ	1.90426
CENPP	ITGB3BP	0.025302
CENPP	MLF1IP	2.33009
CENPQ	MLF1IP	0.060698
CEP164	RFWD2	1.23129
CEP192	GMNN	1.7122
CEP290	MCM7	0.751148
CETN2	RPA2	0.661437
CHEK1	ERCC6L	2.85839
CHEK1	VAV1	0.44999
CKS1B	PKMYT1	0.975117
CKS1B	SKP2	2.45525
CLASP2	GORASP1	2.58102
CLASP2	MAPRE1	2.34829
CLIP1	GORASP1	1.90802
CRTC2	YWHAG	0.108018
CSNK1D	TDP1	1.64765
CSNK1E	PRKAR2B	1.83055
CSNK2A1	CSNK2A2	1.30184
CUL4A	DDB2	1.25203
CUL4B	DDB2	1.55839
CYLD	GRB2	1.58603
DAPK3	KIF2B	0.023172
DCTN1	DCTN2	1.48022
DCTN1	DCTN3	1.26528
DCTN2	DCTN3	1.66455
DDX11	SKP2	2.48292
DMC1	RAD51	0.392633
DNM1	GRB2	1.6844
DSN1	KIF2B	1.13964
DSN1	MIS12	0.79826
DSN1	NDC80	2.50342
DSN1	NUF2	1.62066
DSN1	PMF1	0.834286
DSN1	SPC25	1.62312
DSN1	ZWINT	2.16048
DUSP8	MAPK8	1.87769
DYNC1H1	DYNC1I2	3.71838
E2F5	GMNN	1.96551
E2F6	PSMC3	0.086064
E2F6	TFDP1	1.45923
EED	FBXW11	0.602867
EED	SUZ12	1.00694
ENDOG	PRKACG	1.96555
ERCC1	ERCC4	3.71648
ERCC2	MNAT1	0.146629
ERCC3	ERCC5	1.16657
ERCC3	GTF2H4	2.86254
ERCC3	MNAT1	0.428363
ERCC4	PLK1	1.26306
ERCC6L	PLK1	2.44013
ETV1	RFWD2	0.437375
FADD	FAS	0.389503
FADD	TNFRSF10A	0.308193
FADD	TNFRSF10B	0.065232
FANCA	FANCG	1.03817
FANCB	PSMB3	1.43064
FANCB	UBE2T	2.04883
FANCL	IL6R	0.208594
FANCM	PCNA	1.52212
FBXO5	FZR1	1.02286
FBXW11	LSP1	0.746378
FBXW11	NFKB1	0.965921
FBXW11	NFKBIA	1.4353
FBXW11	RELA	0.954078
FBXW11	SUZ12	1.81753
FBXW11	TUBGCP3	0.848173
FBXW11	TUBGCP4	0.29993
FEN1	PCNA	1.86624
FGFR1	TNFRSF10B	0.908664
FGFR1OP	VASP	2.6278
FOS	JUN	3.90426
FOS	JUNB	5.28001
FYN	HSP90AA1	0.569389
FYN	YES1	1.99074
GAB1	GRB2	1.88256
GAB2	GRB2	1.51046
GDI1	RAB5A	2.19758
GDI1	RAB7A	1.80035
GINS1	MCM7	1.39527
GINS1	TIPIN	1.63664
GINS2	H2AFX	0.577681
GINS2	MCM7	0.692637
GINS4	H2AFX	0.263786
GMNN	TFDP1	1.50748
GORASP1	WWOX	2.23005
GRB2	MAP4K5	1.33105
GRB2	PIK3CA	0.892364
GRB2	PIK3CB	0.526006
GRB2	PTPN11	1.59601
GRB2	RAC1	2.06065
GRB2	SOS1	2.16071
GSK3B	PPP3CC	0.303553
GSN	LSP1	0.064319
GTF2H1	GTF2H3	0.342871
GTF2H1	GTF2H5	1.98121
GTF2H3	GTF2H5	2.07595
GTF2H4	GTF2H5	0.842525
H2AFX	MCM2	1.79165
H2AFX	MCM4	1.91803
H2AFX	MCM6	1.18733
H2AFX	NPAT	1.10804
H2AFX	PARP1	2.16747
H2AFX	RPS27A	0.047591
H2AFX	TIMELESS	0.62212
H2AFX	XPC	1.27092
H2AFX	XRCC6	1.61605
HDAC1	RBBP4	2.20338
HUS1	RAD1	3.42373
HUS1	RAD17	2.08944
HUS1	RAD9A	0.404047
IKBKB	IKBKG	1.835
IKBKB	MAP3K14	2.10971
IKBKG	SDCCAG8	0.712936
IL1R1	TNFRSF10B	2.96754
IRAK2	TUBA4A	1.62783
ITGB3BP	MLF1IP	1.79919
JUN	JUNB	3.09237
KIF2B	KIF2C	0.415397
KIF2B	MIS12	2.507
KIF2C	TNFRSF1A	0.231622
KPNA2	KPNB1	1.38015
LIG4	XRCC4	2.17419
MAP2K3	MAPK14	2.19348
MAP3K14	TRAF3	2.07378
MAP4K3	MAP4K5	0.779952
MAPK14	MAPKAPK2	2.00353
MAPK14	MKNK1	1.57321
MAPRE1	PRKAR2B	2.15874
MCM10	MCM4	2.35756
MCM10	MCM6	2.62951
MCM10	MCM7	2.05759
MCM2	MCM3	2.43312
MCM3	MCM4	2.31378
MCM3	MCM5	1.42565
MCM3	MCM6	2.80577
MCM3	MCM7	2.94931
MCM3	TIMELESS	1.86326
MCM3	TIPIN	0.900913
MCM7	TIMELESS	1.16689
MCM8	SKP2	1.13729
MCM8	TUBB	0.519932
MIS12	NSL1	0.815445
MIS12	SPC25	0.454591
MIS12	ZWINT	0.513283
MLF1IP	PLK1	2.12519
NDC80	SPC25	3.53021
NDC80	ZWINT	3.41047
NDE1	NDEL1	1.57619
NDEL1	PAFAH1B1	3.05875
NDEL1	SNTA1	0.584718
NEDD1	PSMC3	1.131
NEDD1	TUBGCP5	0.588645
NFKB1	NFKBIA	1.85393
NFKB1	REL	1.90267
NFKB1	RELB	3.04642
NFKB2	NFKBIA	1.22925
NFKB2	REL	1.54174
NFKB2	RELB	2.05296
NFKBIA	REL	2.24058
NFKBIA	RELA	0.400848
NFKBIA	RELB	1.91975
NFKBIA	SRC	0.913386
NR2C2	UBB	0.20982
NSL1	NUF2	1.01665
NSL1	SPC25	0.230338
NSL1	ZWINT	0.313538
NUF2	PPP1CC	0.306126
NUF2	SPC25	3.66298
NUF2	ZWINT	3.46912
NUP107	NUP43	1.42673
NUP133	SEC13	1.09185
NUP160	NUP43	2.75659
NUP37	NUP43	2.36753
NUP37	SEC13	0.094808
NUP43	NUP85	0.813473
NUP43	SEH1L	1.7861
NUP98	SEC13	0.173211
OFD1	SKP2	0.552425
PARP1	RPA2	2.06031
PARP1	XPC	1.47896
PARP1	XRCC6	2.16497
PIK3CA	PIK3R3	1.09849
PIK3CB	PIK3R2	0.049809
PIK3CB	PIK3R3	1.61339
PIK3CD	PIK3R3	1.38867
PIK3R1	PIK3R2	1.55855
PIK3R2	PIK3R3	0.099725
PLD2	TUBB	2.02679
PLK1	TOPBP1	0.137666
PMF1	SPC25	0.047261
PMF1	ZWINT	0.127684
POLA1	PRIM1	0.67244
POLA2	PRIM1	1.08276
POLD1	POLD2	0.108269
POLE	POLE2	0.726505
POLE2	POLE3	1.06263
POLE2	POLE4	0.76101
POLE4	RPS27	1.94196
PPP1CC	PPP1R13B	0.832671
PPP1CC	TP53BP2	1.55391
PPP1CC	ZWINT	0.166167
PPP2CA	SGOL2	0.38507
PPP2CB	PPP2R1A	1.29312
PPP2CB	PPP2R5A	0.556745
PPP2CB	PPP2R5C	2.12596
PPP2CB	PPP2R5D	1.66421
PPP3CB	PPP3CC	0.939477
PPP3CC	PPP3R1	1.7701
PRIM1	PRIM2	1.51641
PRKACA	PRKACB	1.62695
PRKACA	PRKAR1A	0.174597
PRKACA	PRKAR2B	0.43783
PRKACB	PRKACG	1.23091
PRKACB	PRKAR1A	1.89535
PRKACB	PRKAR1B	1.74455
PRKACB	PRKAR2A	1.90455
PRKACB	PRKAR2B	1.97128
PRKACG	PRKAR1B	1.78941
PRKACG	PRKAR2B	1.13633
PRKACG	UBB	0.425678
PRKAR1A	PRKAR1B	0.702587
PRKAR1A	PRKAR2B	0.184945
PRKAR1B	PRKAR2B	1.22715
PRKAR2A	PRKAR2B	0.060954
PSMA1	PSMA2	1.86877
PSMA1	PSMA3	2.69657
PSMA1	PSMA4	2.9457
PSMA1	PSMA5	2.52198
PSMA1	PSMA6	2.51526
PSMA1	PSMA7	1.36644
PSMA1	PSMB1	1.93429
PSMA1	PSMB2	0.859776
PSMA1	PSMB3	1.57691
PSMA1	PSMB4	1.49394
PSMA1	PSMB5	0.264421
PSMA1	PSMB9	2.05492
PSMA1	PSME1	2.6579
PSMA1	PSME2	2.38806
PSMA1	PSME4	1.0264
PSMA2	PSMB1	2.53427
PSMA2	PSMB2	0.453088
PSMA2	PSMB3	2.50959
PSMA2	PSMB7	1.27568
PSMA2	PSMB9	0.318857
PSMA3	PSMB1	1.96676
PSMA3	PSMB2	0.75618
PSMA3	PSMB3	0.447093
PSMA3	PSMB4	0.052263
PSMA3	PSMB7	0.260146
PSMA3	PSMB9	1.54203
PSMA4	PSMB1	1.64207
PSMA4	PSMB2	1.14443
PSMA4	PSMB3	1.67372
PSMA4	PSMB4	1.71304
PSMA4	PSMB9	1.22608
PSMA5	PSMB1	1.30166
PSMA5	PSMB2	2.14983
PSMA5	PSMB4	1.57173
PSMA5	PSMB9	0.54502
PSMA6	PSMB1	2.57475
PSMA6	PSMB2	0.546636
PSMA6	PSMB3	0.994911
PSMA6	PSMB4	0.195861
PSMA6	PSMB7	1.32409
PSMA6	PSMB9	0.504534
PSMA7	PSMB2	0.150125
PSMA7	PSMB3	1.9251
PSMA7	PSMB4	0.783251
PSMA7	PSMB7	0.229781
PSMA8	PSMB3	0.852327
PSMA8	PSMB7	0.547744
PSMA8	PSMB9	1.43868
PSMB1	PSMB2	1.84955
PSMB1	PSMB3	1.85499
PSMB1	PSMB4	1.23131
PSMB1	PSMB5	0.197848
PSMB1	PSMB6	1.33876
PSMB1	PSMB7	1.65437
PSMB1	PSMB9	3.0135
PSMB1	PSMD7	0.747163
PSMB1	PSME1	2.1973
PSMB1	PSME2	2.06675
PSMB1	PSME4	0.956154
PSMB10	PSMB3	1.80537
PSMB2	PSMB3	0.299886
PSMB2	PSMB4	1.43902
PSMB2	PSMB6	0.044366
PSMB2	PSMB9	1.32879
PSMB2	PSMD11	1.49984
PSMB2	PSME1	0.50913
PSMB2	PSME2	1.26348
PSMB2	PSME4	2.02954
PSMB3	PSMB4	1.30622
PSMB3	PSMB5	0.086239
PSMB3	PSMB6	0.548522
PSMB3	PSMB9	1.18514
PSMB3	PSMC2	1.19657
PSMB3	PSMC4	1.96636
PSMB3	PSMC6	0.210754
PSMB3	PSMD12	2.10777
PSMB3	PSMD13	0.842347
PSMB3	PSMD14	1.25805
PSMB3	PSMD3	0.031353
PSMB3	PSMD6	0.020781
PSMB3	PSMD8	2.23451
PSMB3	PSME1	1.41793
PSMB3	PSME2	0.515912
PSMB3	PSME3	1.16077
PSMB3	PSME4	1.89527
PSMB4	PSMB6	0.173755
PSMB4	PSMB9	1.62146
PSMB4	PSMD11	1.46329
PSMB4	PSME1	0.454629
PSMB4	PSME2	1.93084
PSMB4	PSME4	1.69028
PSMB5	PSMB7	2.2131
PSMB6	PSMB7	1.57538
PSMB7	PSMD3	1.28577
PSMB7	PSMF1	1.82662
PSMB9	PSMC1	0.199758
PSMB9	PSMC2	1.02883
PSMB9	PSMC4	0.169855
PSMB9	PSMD11	0.232771
PSMB9	PSMD12	0.158192
PSMB9	PSMD8	1.76943
PSMB9	PSME1	2.81631
PSMB9	PSME2	2.63939
PSMB9	PSME4	0.636354
PSMC1	PSMC3	0.787397
PSMC1	PSMC5	1.45091
PSMC1	PSMC6	2.51015
PSMC1	PSMD1	1.14607
PSMC1	PSMD12	0.682761
PSMC1	PSMD2	0.28259
PSMC1	PSMD5	0.188058
PSMC1	PSMD7	1.6053
PSMC2	PSMC4	0.013247
PSMC2	PSMD12	1.32103
PSMC2	PSMD5	1.09123
PSMC3	PSMC4	2.45102
PSMC3	PSMC5	2.36976
PSMC3	PSMD1	2.02084
PSMC3	PSMD10	1.41262
PSMC3	PSMD2	2.73893
PSMC3	PSMD6	0.738751
PSMC3	PSMD7	0.858439
PSMC3	PSMD9	1.53558
PSMC4	PSMC5	0.853283
PSMC4	PSMD1	0.80279
PSMC4	PSMD10	0.363021
PSMC4	PSMD11	1.83386
PSMC4	PSMD2	2.51065
PSMC4	PSMD5	1.26794
PSMC5	PSMD1	2.64753
PSMC5	PSMD10	1.50013
PSMC5	PSMD11	1.81063
PSMC5	PSMD13	2.08473
PSMC5	PSMD14	0.942011
PSMC5	PSMD2	2.28587
PSMC5	PSMD3	2.54241
PSMC5	PSMD4	2.41783
PSMC5	PSMD5	0.061139
PSMC5	PSMD6	1.43783
PSMC5	PSMD7	1.84201
PSMC6	PSMD12	1.47684
PSMC6	PSMD5	2.07384
PSMC6	PSMD9	0.597616
PSMD1	PSMD7	1.99845
PSMD10	PSMD5	1.21281
PSMD11	PSMD5	0.00679
PSMD11	PSMD7	0.389174
PSMD12	PSMD14	1.61173
PSMD12	PSMD7	0.312159
PSMD13	PSMD5	0.807903
PSMD13	PSMD7	0.944539
PSMD14	PSMD7	2.40384
PSMD2	PSMD5	0.022002
PSMD2	PSMD7	1.39229
PSMD3	PSMD7	1.54415
PSMD4	PSMD7	0.806799
PSMD5	PSMD6	0.394054
PSMD5	PSMD8	2.75094
PSMD6	PSMD7	2.1535
RAD1	RAD9A	0.285927
RAD1	RFC4	0.490422
RAD17	RFC2	0.565165
RAD17	RFC3	1.24835
RAD21	SMC3	1.80151
RAD21	STAG2	1.63698
RAD23B	XPC	0.161977
RAD51AP1	USP1	0.778574
RAD51C	XRCC2	0.396297
RAD51L1	XRCC2	0.208145
RAN	RANGAP1	1.01701
REL	RELA	0.963542
REL	RELB	2.20741
RFC2	RFC4	1.75543
RFC2	RFC5	0.557903
RFC3	RFC4	3.05742
RFC3	RFC5	0.82363
RFC4	RFC5	3.05298
RIPK1	TNFRSF1A	2.93032
RPA1	RPA2	2.92254
RPA2	XPC	1.30242
RPA3	RPA4	1.46164
RPS27	SRC	1.11089
RRM1	RRM2	1.23139
SFN	YWHAZ	0.745003
SKP2	TP73	3.05978
SKP2	UBB	0.199195
SPC25	ZWINT	3.34727
SRC	TNFAIP3	1.49688
STAT1	STAT2	3.26877
STAT1	STAT3	1.4119
STAT5A	STAT5B	1.04968
TNF	TNFRSF1A	0.246471
TNFRSF10A	TNFRSF10B	2.79113
TNFRSF10A	UBB	0.793804
TNFRSF1A	TRADD	2.85388
TNFRSF1A	UBB	0.293827
TRAF1	TRAF2	2.01305
TRAF1	TRAF6	1.06581
TRAF1	UBB	0.34654
TUBA1A	TUBA4A	2.58859
TUBB	TUBB4	1.98173
TUBG1	TUBG2	3.26019
TUBG1	TUBGCP5	1.59841
TUBG2	TUBGCP2	2.30896
TUBG2	TUBGCP3	1.2021
TUBG2	TUBGCP4	1.29229
TUBG2	TUBGCP5	1.96103
TUBG2	TUBGCP6	0.192349
TUBGCP2	TUBGCP5	1.97436
TUBGCP3	TUBGCP5	1.49852
TUBGCP4	TUBGCP5	2.4389
TUBGCP5	TUBGCP6	0.237744
UBB	UXT	1.4453
XPC	XRCC6	1.85288
XRCC5	XRCC6	1.90151
